# Supplementary material for: Lactate attenuates astrocytic inflammation by inhibiting ubiquitination and degradation of NDRG2 under oxygen–glucose deprivation conditions
Source: J Neuroinflammation. 2022 Dec 26;19:314. doi: 10.1186/s12974-022-02678-6 (PMC9793555; doi:10.1186/s12974-022-02678-6)
Supplement: Supplementary file 2 — Additional file 2: Table S1. Classification of DEGs. [file 12974_2022_2678_MOESM2_ESM.xlsx]

## Sheet: Sheet1
#log2FC >= 0.585 #p-value cut-off <= 0.05 #q-value cut-off <= 1.00 #Transcript biotype: protein_coding #Condition pair: up_Test_vs_Control Column B: Gene_Name, The name of gene. Column C: Trans_Name, The name of transcript. Column D: Locus, The genomic coordinates of transcript. Column E: Strand, The strand of transcript. Column F: Trans_Type, The biological type of transcript. Column G: log2FC, …
												si-Ndrg2 biological replicate 1	si-NC biological replicate 1	si-Ndrg2 biological replicate 2	si-NC biological replicate 2	si-Ndrg2 biological replicate 3	si-NC biological replicate 3
Classfication	Gene_Name	Trans_Name	Locus	Strand	Trans_Type	log2FC	Fold_Change	p_value	q_value	Test_FPKM	Control_FPKM	A5	A6	B5	B6	C5	C6
chemokines	CXCL [C-X-C motif chemokine ligand ] 6	Cxcl6-201	chr14:18860264-18862407	-	protein_coding	2.74498	6.70378	0.00466571	0.0913055	4.30334	1.55836	34.9455	2.07714	14.9504	2.64697	12.4241	1.27647
	CXCL1	Cxcl1-201	chr14:18743685-18745457	-	protein_coding	1.1951	2.2896	0.00358001	0.0826918	9.00184	7.80674	588.815	177.356	470.581	257.902	483.39	242.088
	CXCL2	Cxcl2-201	chr14:18731378-18733391	-	protein_coding	1.34985	2.54886	0.00144213	0.0605694	5.86387	4.51401	63.8123	17.594	51.7595	23.7934	56.762	24.8733
	CXCL3	Cxcl3-202	chr14:18837821-18839595	-	protein_coding	2.20764	4.61919	0.00117494	0.0600048	5.89738	3.68974	81.8747	10.5476	53.1223	13.8928	46.2131	11.4938
	CXCL10	Cxcl10-201	chr14:17210733-17212930	+	protein_coding	1.56323	2.95515	0.00733981	0.109169	6.54048	4.97725	129.6	25.1923	91.2236	35.1817	65.9663	31.9793
	CXCL11	Cxcl11-201	chr14:17195014-17198291	+	protein_coding	1.49175	2.81229	0.024266	0.180687	2.62231	1.13056	8.85355	1.37481	5.01113	1.58248	2.94121	0.711322
	ACKR3 [atypical chemokine receptor 3]	Ackr3-201	chr9:97355924-97367445	+	protein_coding	1.21439	2.32043	0.000679516	0.0511946	4.22292	3.00853	17.3335	8.37989	16.6884	6.16406	19.0792	6.75568
	CCL4 [C-C motif chemokine ligand 4]	Ccl4-001	chr10:70884531-70886355	+	protein_coding	1.35512	2.55818	0.0133675	0.141093	1.70022	0.345096	3.62449	0	1.75996	0.593218	1.68833	0.286405
inflammatory pathway modulators	ETS1 [ETS proto-oncogene 1, transcription factor]	Ets1-201	chr8:33816386-33879625	+	protein_coding	0.976366	1.9675	0.000283903	0.0460238	3.01074	2.03437	7.50975	2.94068	6.97492	3.51467	6.71481	2.86389
	IGF1 [insulin like growth factor 1]	Igf1-202	chr7:28412198-28486609	+	protein_coding	2.25997	4.7898	0.00046245	0.0475848	4.42774	2.16777	26.6585	3.65189	20.7344	3.47571	15.5832	3.35714
	NPY [Neuropeptide Y]	Npy-201	chr4:79557854-79565097	+	protein_coding	1.07968	2.11356	0.0240104	0.179926	8.31586	7.23618	220.701	121.024	381.898	159.63	380.17	173.843
	SERPINE1 [serine protease inhibitor]	Serpine1-201	chr12:22641104-22651482	+	protein_coding	1.22057	2.33038	0.00260927	0.0733968	5.04804	3.82747	38.4357	12.3164	32.8998	15.143	26.0861	12.31
	TNF	Tnf-201	chr20:5189390-5192000	-	protein_coding	1.29955	2.46152	0.0154276	0.147954	2.08476	0.785209	5.39886	0.646598	2.95406	0.833689	2.01701	0.695121
	ANXA1 [annexin A1]	Anxa1-201	chr1:237893966-237910012	-	protein_coding	0.589237	1.50445	0.000596465	0.0500652	8.39545	7.80621	346.723	233.446	319.8	208.797	341.275	226.963
	LGALS9 [galectin 9]	Lgals9-001	chr10:64737022-64760201	+	protein_coding	3.14642	8.85455	0.00183998	0.0639176	5.2426	2.09618	46.9108	4.6756	49.0708	2.44038	21.6215	3.00333
	TNFRSF1A [TNF receptor superfamily member 1A]	Tnfrsf1a-201	chr4:157864969-157877633	+	protein_coding	0.637574	1.55571	0.0278257	0.192738	6.39939	5.76182	93.4146	66.2132	76.4706	51.8999	81.2341	43.9296
	MASP1 [MBL associated serine protease 1]	Masp1-201	chr11:80742467-80803382	+	protein_coding	0.790884	1.73013	0.00279835	0.0752882	1.22779	0.436908	1.01527	0.394334	1.38239	0.335716	1.67585	0.331945
	HAMP [hepcidin antimicrobial peptide]	Hamp-201	chr1:89368021-89369960	-	protein_coding	0.757138	1.69013	0.0428295	0.236313	1.14813	0.390995	1.6775	0.33277	1.04134	0.691797	0.991688	0
	VAMP7 [vesicle associated membrane protein 7]	Vamp7-201	chr12:18996591-19030381	+	protein_coding	0.7117	1.63773	0.0418831	0.234138	4.23203	3.52033	16.2617	9.61126	18.1164	14.637	19.1102	8.10448
	TRADD [TNFRSF1A-associated via death domain]	Tradd-201	chr19:37214471-37216572	-	protein_coding	1.00089	2.00123	0.0153562	0.147691	2.13531	1.13443	2.17633	1.04395	3.92082	1.39195	4.42522	1.16404
	PER1 [period circadian regulator 1]	Per1-201	chr10:55687050-55695994	+	protein_coding	0.673671	1.59513	0.00470736	0.0918305	4.64367	3.97	25.6068	16.6099	21.9924	12.8423	24.5316	14.7871
	RT1-S3 [rano class II histocompatibility antigen class Ib, locus S3]	RT1-S3-001	chr20:3176107-3179818	+	protein_coding	2.07465	4.21244	0.00107438	0.0593934	5.1247	3.05005	42.2016	9.24051	34.6123	6.0765	26.6037	6.8402
	FOXP1 [forkhead box P1]	Foxp1-201	chr4:131366744-131694755	-	protein_coding	0.586328	1.50142	0.0196551	0.165949	3.9136	3.32727	14.7289	9.49342	15.2887	10.3946	12.3581	7.45681
	USP18 [ubiquitin specific peptidase 18]	Usp18-201	chr4:153805993-153834430	+	protein_coding	2.47842	5.57287	0.0035895	0.0826918	5.82592	3.3475	82.7094	12.5153	58.5927	7.41868	35.59	8.2688
	SEMA7a [semaphorin 7A]	Sema7a-201	chr8:62723788-62745868	+	protein_coding	0.646643	1.56552	0.0243677	0.180731	4.59692	3.95027	18.8283	16.3433	23.4331	13.994	28.2527	13.2037
	METRNL [meteorin-like glial cell differentiation regulator]	Metrnl-201	chr10:110893232-110907243	+	protein_coding	0.924092	1.89749	0.0286673	0.195293	4.85101	3.92691	34.4267	19.9532	25.3258	12.4367	24.7741	11.4973
	GBP5 [guanylate binding protein 5]	Gbp5-201	chr2:248178389-248197160	+	protein_coding	1.22268	2.3338	0.0203495	0.167606	6.00431	4.78163	97.2133	25.4006	55.8062	24.3971	46.4096	30.0344
members of the TNF cytokine production superfamily	HSPB1 [heat shock protein family B (small) member 1]	Hspb1-201	chr12:23839399-23841049	-	protein_coding	1.15543	2.22751	0.00122612	0.0600143	9.20259	8.04715	527.039	236.256	561.351	270.871	687.798	285.896
	IGF1 [insulin like growth factor 1]	Igf1-202	chr7:28412198-28486609	+	protein_coding	2.25997	4.7898	0.00046245	0.0475848	4.42774	2.16777	26.6585	3.65189	20.7344	3.47571	15.5832	3.35714
	LGALS9	Lgals9-002	chr10:64737088-64759787	+	protein_coding	2.06314	4.17894	0.00453137	0.0901955	3.14983	1.08669	10.4383	1.00932	9.75	0.818357	4.68604	1.62211
	PIK3R1 [phosphoinositide-3-kinase regulatory subunit 1]	Pik3r1-201	chr2:31745088-31826867	-	protein_coding	0.969371	1.95799	9.25086e-05	0.0370883	5.41997	4.4506	40.3366	22.3564	42.1218	20.8684	43.0237	19.4675
	TNFRSF1A	Tnfrsf1a-201	chr4:157864969-157877633	+	protein_coding	0.637574	1.55571	0.0278257	0.192738	6.39939	5.76182	93.4146	66.2132	76.4706	51.8999	81.2341	43.9296
	CCL4	Ccl4-001	chr10:70884531-70886355	+	protein_coding	1.35512	2.55818	0.0133675	0.141093	1.70022	0.345096	3.62449	0	1.75996	0.593218	1.68833	0.286405
	RT1-S3	RT1-S3-002	chr20:3178250-3179674	+	protein_coding	1.01788	2.02494	0.0201002	0.167121	1.11939	0.10151	1.95478	0	1.15278	0	0.61207	0.235016
	FOXP1	Foxp1-201	chr4:131366744-131694755	-	protein_coding	0.586328	1.50142	0.0196551	0.165949	3.9136	3.32727	14.7289	9.49342	15.2887	10.3946	12.3581	7.45681
	DDX58 [DExD/H-box helicase 58]	Ddx58-201	chr5:56500734-56536772	-	protein_coding	1.14387	2.20973	0.0108689	0.128703	5.93198	4.78811	78.0182	28.1046	64.7727	25.7402	42.7865	26.1
	IRAK3 [interleukin 1 receptor associated kinase 3]	Irak3-201	chr7:64923615-64982281	-	protein_coding	0.688224	1.6113	0.00042739	0.0475299	3.32154	2.63332	9.18764	5.46502	9.45537	5.31427	8.38071	4.85096
	CD274 [programmed death ligand 1]	Cd274-201	chr1:247519939-247537943	+	protein_coding	1.14692	2.21441	0.0413477	0.232147	2.03666	0.889738	5.31037	1.46984	2.27997	0.811199	2.33704	0.421932
	IFIH1 [interferon induced with helicase C domain 1]	Ifih1-201	chr3:48557696-48604097	-	protein_coding	1.41996	2.67579	0.0083671	0.115224	4.75542	3.33545	38.1363	9.50055	24.7787	8.75357	18.5312	9.04246
