# Supplementary material for: Lactate attenuates astrocytic inflammation by inhibiting ubiquitination and degradation of NDRG2 under oxygen–glucose deprivation conditions
Source: J Neuroinflammation. 2022 Dec 26;19:314. doi: 10.1186/s12974-022-02678-6 (PMC9793555; doi:10.1186/s12974-022-02678-6)
Supplement: Supplementary file 5 — Additional file 5: Table S4. Differentially Expressed Transcripts. [file 12974_2022_2678_MOESM5_ESM.xlsx]

## Sheet: up_Test_vs_Control
#log2FC >= 0.585 #p-value cut-off <= 0.05 #q-value cut-off <= 1.00 #Transcript biotype: protein_coding #Condition pair: up_Test_vs_Control Column A: Track_id, The database name in transcript level. Column B: Gene_Name, The name of gene. Column C: Trans_Name, The name of transcript. Column D: Locus, The genomic coordinates of transcript. Column E: Strand, The strand of transcript. Column F: Trans_…
Annotation						DE Statistic				FPKM
Track_id	Gene_Name	Trans_Name	Locus	Strand	Trans_Type	log2FC	Fold_Change	p_value	q_value	Test_FPKM	Control_FPKM	A5	A6	B5	B6	C5	C6
ENSRNOT00000032015	Ifi27l2b	Ifi27l2b-201	chr6:127336305-127337791	-	protein_coding	3.47704	11.1351	0.00132826	0.0600143	6.60351	3.12647	111.867	12.154	127.408	6.68848	62.4463	5.5855
ENSRNOT00000023504	Irf7	Irf7-201	chr1:214248837-214252456	-	protein_coding	3.44723	10.9074	0.00287385	0.0761078	5.56817	2.12094	61.1015	3.47077	73.4212	2.93934	22.108	3.67298
ENSRNOT00000039876	Mx1	Mx1-201	chr11:37891156-37914983	-	protein_coding	3.43238	10.7957	0.00303685	0.076977	6.44719	3.0148	129.483	8.56221	116.866	5.49126	42.1965	7.50648
ENSRNOT00000000477	Cfb	Cfb-001	chr20:4536212-4542073	-	protein_coding	3.39749	10.5377	0.00261573	0.0733968	3.39749	0	16.8838	0	11.1182	0	4.39934	0
ENSRNOT00000039263	Isg15	Isg15-201	chr5:173624310-173626248	-	protein_coding	3.18664	9.10491	0.00776878	0.110929	6.4914	3.30475	152.914	14.2369	107.49	5.6312	42.6164	8.54991
ENSRNOT00000017071	Lgals9	Lgals9-001	chr10:64737022-64760201	+	protein_coding	3.14642	8.85455	0.00183998	0.0639176	5.2426	2.09618	46.9108	4.6756	49.0708	2.44038	21.6215	3.00333
ENSRNOT00000002695	Mx2	Mx2-201	chr11:38035696-38059577	+	protein_coding	3.14533	8.84787	0.000285249	0.0460238	7.15434	4.00901	174.557	19.3868	144.737	11.953	111.987	14.8045
ENSRNOT00000084021	RGD1563091	RGD1563091-201	chr4:28305002-28310178	-	protein_coding	3.03668	8.20601	0.00284372	0.0756914	5.86323	2.82655	96.8564	8.14169	56.4961	5.18797	34.0591	5.31041
ENSRNOT00000038426	Oas1a	Oas1a-201	chr12:41200718-41211909	+	protein_coding	2.99689	7.98276	0.00118226	0.0600048	4.96737	1.97049	41.1103	4.13875	31.9857	1.88924	21.043	3.05401
ENSRNOT00000031025	Ifit3	Ifit3-001	chr1:252906234-252911382	+	protein_coding	2.99103	7.95041	0.0127486	0.138441	5.80628	2.81525	118.422	6.10757	63.0655	5.5195	21.9028	6.52476
ENSRNOT00000089076	AABR07058464.1	AABR07058464.1-201	chr7:118473070-118474609	-	protein_coding	2.87794	7.35099	0.00786933	0.111678	6.09326	3.21532	113.147	15.2573	57.9056	4.66627	46.3303	7.69716
ENSRNOT00000043660	Rtp4	Rtp4-201	chr11:80638945-80650802	-	protein_coding	2.87326	7.32719	0.00341126	0.0810544	6.2404	3.36714	118.784	12.7792	78.0691	7.0423	44.6291	8.91354
ENSRNOT00000045855	Gbp1	Gbp1-201	chr2:248398917-248409570	+	protein_coding	2.8517	7.21849	0.0102426	0.125901	3.44935	0.59765	16.74	0.757515	14.3918	0.199447	3.7734	0.643811
ENSRNOT00000001600	Oasl2	Oasl2-201	chr12:47469598-47482961	-	protein_coding	2.78724	6.90308	0.00521022	0.0952237	6.75932	3.97208	176.927	20.4999	114.685	11.2474	60.7665	13.6778
ENSRNOT00000003823	Cxcl6	Cxcl6-201	chr14:18860264-18862407	-	protein_coding	2.74498	6.70378	0.00466571	0.0913055	4.30334	1.55836	34.9455	2.07714	14.9504	2.64697	12.4241	1.27647
ENSRNOT00000031951	Apol9a	Apol9a-201	chr7:118927008-118933812	-	protein_coding	2.74005	6.68094	0.00615647	0.101324	5.66399	2.92394	77.6177	10.9956	52.7232	4.4792	29.8613	5.65036
ENSRNOT00000084461	RT1-CE10	RT1-CE10-203	chr20:154664-157861	-	protein_coding	2.63138	6.19619	0.0174276	0.155918	2.90105	0.269669	11.2903	0	9.63552	0.752004	2.18852	0
ENSRNOT00000008224	Ifnb1	Ifnb1-201	chr5:106865192-106865746	-	protein_coding	2.61575	6.12944	0.00107536	0.0593934	2.71004	0.0942818	6.52933	0	7.50645	0	3.37424	0.216592
ENSRNOT00000024718	Dhx58	Dhx58-201	chr10:88599680-88611105	-	protein_coding	2.60031	6.06419	0.00431135	0.0878864	4.67129	2.07097	35.2656	5.11656	26.8631	2.05933	15.3707	2.96405
ENSRNOT00000055957	Slfn2	Slfn2-002	chr10:70370300-70376331	+	protein_coding	2.5854	6.00182	0.00286684	0.0760305	5.76112	3.17572	86.1488	10.1736	48.7539	6.7952	35.7894	7.47115
ENSRNOT00000091906	Bst2	Bst2-202	chr16:19938784-19942353	-	protein_coding	2.56823	5.93083	0.000888093	0.0563499	5.59262	3.02439	50.4602	7.76318	64.2007	7.22884	32.4902	6.46957
ENSRNOT00000091697	Sptan1	Sptan1-205	chr3:8547349-8598918	+	protein_coding	2.55686	5.88425	0.021813	0.172564	5.87627	3.31941	22.2553	11.998	88.7007	6.90158	96.1587	8.68581
ENSRNOT00000025770	Ifit1	Ifit1-201	chr1:252944103-252946170	+	protein_coding	2.51502	5.71604	0.0230127	0.177019	4.06196	1.54695	38.7891	2.308	14.2014	1.41821	6.7032	2.1187
ENSRNOT00000056174	Usp18	Usp18-201	chr4:153805993-153834430	+	protein_coding	2.47842	5.57287	0.0035895	0.0826918	5.82592	3.3475	82.7094	12.5153	58.5927	7.41868	35.59	8.2688
ENSRNOT00000088707	-	-	chr16:29834086-29936307	-	protein_coding	2.47009	5.5408	0.00495703	0.0936113	3.10486	0.634766	11.1738	0.750624	9.97011	0.366704	3.76794	0.564529
ENSRNOT00000001570	Oasl	Oasl-201	chr12:47444104-47456894	-	protein_coding	2.46743	5.53057	0.00824465	0.114343	3.96235	1.49492	25.382	2.34323	16.3884	1.71867	7.25639	1.46334
ENSRNOT00000001853	Oas1b	Oas1b-201	chr12:41255763-41266430	-	protein_coding	2.44773	5.45557	0.000780972	0.0537743	4.50427	2.05654	27.482	3.18225	23.2478	2.47537	15.9244	3.95252
ENSRNOT00000087162	Bst2	Bst2-201	chr16:19939236-19942343	-	protein_coding	2.35356	5.11084	0.000628551	0.050706	7.76334	5.40978	236.155	47.4886	264.775	35.913	161.722	41.9237
ENSRNOT00000077936	Rev3l	Rev3l-202	chr20:44803885-44961382	+	protein_coding	2.3457	5.08308	0.0118316	0.134041	2.93224	0.586541	4.92867	0.050358	7.95652	2.01217	7.37496	0.070243
ENSRNOT00000084873	Ifi44	Ifi44-202	chr2:256897778-256915563	-	protein_coding	2.30062	4.92668	0.015461	0.148158	5.42273	3.12212	76.0474	12.7171	38.0554	5.18929	25.2288	6.77411
ENSRNOT00000038780	Igf1	Igf1-202	chr7:28412198-28486609	+	protein_coding	2.25997	4.7898	0.00046245	0.0475848	4.42774	2.16777	26.6585	3.65189	20.7344	3.47571	15.5832	3.35714
ENSRNOT00000075494	C3	C3-202	chr9:9721137-9747077	+	protein_coding	2.24514	4.74085	0.00398661	0.0860802	2.24514	0	6.95476	0	2.89439	0	2.43955	0
ENSRNOT00000058626	Herc6	Herc6-201	chr4:88607518-88649216	-	protein_coding	2.21307	4.6366	0.011419	0.132269	5.01951	2.80644	50.1177	8.50851	35.8127	4.4718	17.1344	5.58004
ENSRNOT00000078746	Cxcl3	Cxcl3-202	chr14:18837821-18839595	-	protein_coding	2.20764	4.61919	0.00117494	0.0600048	5.89738	3.68974	81.8747	10.5476	53.1223	13.8928	46.2131	11.4938
ENSRNOT00000050063	LOC100910979	LOC100910979-201	chr18:55576239-55584957	+	protein_coding	2.17783	4.52472	0.00155105	0.0616506	4.81152	2.63369	32.2683	3.92114	30.7563	5.27459	19.9591	6.74119
ENSRNOT00000073388	LOC100910979	LOC100910979-202	chr18:55463308-55464632	+	protein_coding	2.17776	4.52451	0.00193846	0.0649528	4.35681	2.17905	23.3287	2.62196	23.3888	3.77397	13.4972	4.37098
ENSRNOT00000078871	C4a	C4a-002	chr20:2651599-2652952	-	protein_coding	2.1595	4.46761	0.000279282	0.0460238	2.1595	0	3.91243	0	4.20603	0	2.48678	0
ENSRNOT00000012296	Ifi27	Ifi27-201	chr6:127327959-127334428	+	protein_coding	2.10403	4.29907	0.00084455	0.0546925	7.63585	5.53182	205.519	62.013	208.964	37.5207	180.448	39.7951
ENSRNOT00000001036	RT1-S3	RT1-S3-001	chr20:3176107-3179818	+	protein_coding	2.07465	4.21244	0.00107438	0.0593934	5.1247	3.05005	42.2016	9.24051	34.6123	6.0765	26.6037	6.8402
ENSRNOT00000043279	Oas1i	Oas1i-201	chr12:42343123-42355131	+	protein_coding	2.06804	4.19316	0.0100012	0.12453	2.43722	0.369184	6.02453	0	4.86063	1.1548	2.85896	0
ENSRNOT00000017042	Lgals9	Lgals9-002	chr10:64737088-64759787	+	protein_coding	2.06314	4.17894	0.00453137	0.0901955	3.14983	1.08669	10.4383	1.00932	9.75	0.818357	4.68604	1.62211
ENSRNOT00000056551	XAF1	XAF1-201	chr10:58860940-58873674	+	protein_coding	2.05131	4.14483	0.00236329	0.0708366	5.4026	3.35129	53.7379	11.0719	45.9486	8.95665	28.4525	7.84353
ENSRNOT00000085680	Igf1	Igf1-204	chr7:28414350-28486609	+	protein_coding	2.04003	4.11254	0.0200931	0.167121	2.16643	0.126398	6.06652	0.300614	4.90531	0	1.16785	0
ENSRNOT00000010092	Rsad2	Rsad2-201	chr6:45655954-45669148	-	protein_coding	2.02352	4.06574	0.0159618	0.15029	5.52209	3.49858	86.4359	11.3612	40.6667	9.68677	25.6361	9.93004
ENSRNOT00000073547	Ifi44l	Ifi44l-201	chr2:256964860-256978668	+	protein_coding	2.01814	4.05062	0.00401364	0.086363	2.27762	0.259476	5.04804	0.266591	5.17709	0.104998	2.05137	0.225553
ENSRNOT00000083067	Mx2	Mx2-202	chr11:38035450-38059312	+	protein_coding	2.01281	4.03569	0.0173776	0.155765	7.73377	5.72095	330.316	58.8485	269.071	43.3696	106.787	54.2579
ENSRNOT00000083833	C4a	C4a-001	chr20:2667524-2678141	-	protein_coding	2.0052	4.01445	0.000231212	0.0460238	2.0052	0	3.96535	0	2.80728	0	2.42226	0
ENSRNOT00000007999	Azin1	Azin1-201	chr7:77345646-77372398	-	protein_coding	1.93461	3.82275	0.0154082	0.147954	2.05526	0.12065	2.30454	0.027832	1.73764	0.058185	6.93592	0.181609
ENSRNOT00000010626	Sipa1l1	Sipa1l1-002	chr6:106052212-106072703	+	protein_coding	1.93028	3.8113	0.0447795	0.241934	3.23114	1.30086	6.59659	0	9.13025	2.76088	9.75909	2.97656
ENSRNOT00000060980	RT1-CE5	RT1-CE5-001	chr20:4892702-4896991	-	protein_coding	1.92085	3.78647	0.0453871	0.243448	4.01173	2.09088	15.0335	7.91201	18.5246	3.61098	12.4074	0.881407
ENSRNOT00000055210	Trim34	Trim34-201	chr1:169433539-169445041	+	protein_coding	1.90132	3.73555	0.000348064	0.0474844	3.97149	2.07017	17.6243	3.59674	14.6814	2.73483	12.2176	3.31352
ENSRNOT00000084076	Lig3	Lig3-201	chr10:70136855-70156772	+	protein_coding	1.89195	3.71137	4.38521e-05	0.035051	3.19124	1.29929	8.17965	1.53046	7.15699	1.514	9.17702	1.3432
ENSRNOT00000004320	Lgals3bp	Lgals3bp-201	chr10:107415326-107424710	-	protein_coding	1.87748	3.67434	0.00170985	0.0628078	7.42603	5.54855	180.236	59.3546	201.976	37.8673	137.257	42.7061
ENSRNOT00000074738	Phf11b	Phf11b-201	chr15:38647779-38709984	-	protein_coding	1.86422	3.6407	0.00677879	0.105992	2.69337	0.829155	7.79885	0.795546	6.76628	0.647767	2.9602	0.895435
ENSRNOT00000087603	Mx2	Mx2-203	chr11:38035611-38059950	+	protein_coding	1.84217	3.5855	0.0102722	0.125901	3.06234	1.22017	12.7522	1.44236	7.06485	1.32277	4.25536	1.22898
ENSRNOT00000054757	Ifit2	Ifit2-001	chr1:252894663-252900726	+	protein_coding	1.82944	3.554	0.0299729	0.198867	4.46575	2.6363	40.2736	4.83462	22.6862	5.15736	10.0358	5.68979
ENSRNOT00000045545	Irgm	Irgm-201	chr10:34213936-34221928	-	protein_coding	1.82244	3.53679	0.00813855	0.113591	5.07885	3.25641	50.8924	10.3593	31.154	6.80895	22.1375	8.83746
ENSRNOT00000083087	Hist2h2aa3	Hist2h2aa3-201	chr2:198388809-198389201	+	protein_coding	1.80372	3.49118	0.00336617	0.0806448	5.25658	3.45287	44.7062	14.5721	33.4329	8.73018	34.4992	7.66523
ENSRNOT00000041741	Oas1g	Oas1g-201	chr12:41155497-41167505	+	protein_coding	1.80216	3.48743	0.00175209	0.0632488	2.92564	1.12348	8.17452	1.26977	7.60247	1.34925	4.55789	0.939499
ENSRNOT00000089185	Eif2ak2	Eif2ak2-202	chr6:1428834-1466201	-	protein_coding	1.78947	3.45687	0.000339587	0.0474844	5.74141	3.95195	61.5518	15.9935	53.8711	13.7513	43.6098	13.7859
ENSRNOT00000008278	Pde4b	Pde4b-202	chr5:121952977-122136554	+	protein_coding	1.78813	3.45366	0.000180842	0.0425574	1.78813	0	1.87301	0	2.85911	0	2.71549	0
ENSRNOT00000083438	Bbx	Bbx-202	chr11:53140599-53228716	+	protein_coding	1.78512	3.44648	0.000206835	0.045017	3.87884	2.09372	12.6644	2.93664	13.7953	2.8935	14.7481	4.07401
ENSRNOT00000044268	Hist2h2aa2	Hist2h2aa2-201	chr2:198381798-198382190	-	protein_coding	1.76709	3.40366	0.00142637	0.0605694	6.13548	4.36839	78.9226	26.4265	63.7558	17.1542	66.1333	16.6969
ENSRNOT00000084848	Aifm1	Aifm1-202	chrX:135304066-135342996	-	protein_coding	1.73118	3.31999	0.00766284	0.110408	4.14398	2.4128	15.7694	2.93134	17.1157	3.49004	17.1893	7.55435
ENSRNOT00000074763	LOC684762	LOC684762-201	chr17:43807130-43807540	-	protein_coding	1.70017	3.2494	0.047498	0.249546	3.32062	1.62044	6.67298	0.450368	11.4527	2.68481	9.43731	4.4389
ENSRNOT00000048782	Oas1b	Oas1b-202	chr12:41255207-41307308	-	protein_coding	1.68532	3.21612	0.00961777	0.122379	2.52634	0.84102	7.4489	1.14624	5.00528	0.620548	2.7686	0.652633
ENSRNOT00000083776	Mmadhc	Mmadhc-202	chr3:35783822-35797804	-	protein_coding	1.68491	3.21521	0.00108057	0.0593934	1.68721	0.00230231	1.84277	0	3.2455	0.004799	1.76717	0
ENSRNOT00000016390	Tgfbi	Tgfbi-201	chr17:8400146-8429338	-	protein_coding	1.67171	3.18593	0.000550887	0.0490758	2.90251	1.2308	5.43824	1.20359	6.40945	1.16058	7.76348	1.71532
ENSRNOT00000089293	Tmem171	Tmem171-202	chr2:28791875-28799266	-	protein_coding	1.65408	3.14722	0.0225329	0.175047	2.00356	0.349485	5.14364	0.825114	3.19642	0.017677	1.50088	0.113568
ENSRNOT00000021775	MGC94207	MGC94207-201	chr7:117786207-117788550	-	protein_coding	1.65135	3.14127	0.0203402	0.167606	4.10073	2.44938	16.2305	3.27195	15.7576	2.795	16.4913	9.05025
ENSRNOT00000047439	RT1-T24-4	RT1-T24-4-001	chr20:3189473-3197457	+	protein_coding	1.64867	3.13544	0.00108438	0.0593934	3.50889	1.86022	12.2675	3.10519	10.6709	2.00958	8.52683	2.87355
ENSRNOT00000078237	Prdm2	Prdm2-202	chr5:161773758-161875362	-	protein_coding	1.64424	3.12583	0.000366643	0.0475299	1.64424	0	2.03558	0	1.66267	0	2.77864	0
ENSRNOT00000093232	Lgals9	Lgals9-004	chr10:64737052-64757515	+	protein_coding	1.62559	3.08568	0.0445142	0.240921	2.14518	0.519591	6.3604	0.897881	4.37172	0.212269	1.18914	0.280471
ENSRNOT00000029990	Ifi44	Ifi44-201	chr2:256897772-256915569	-	protein_coding	1.62002	3.07378	0.00366045	0.0830909	4.19919	2.57917	20.7298	4.79791	21.3077	4.77414	11.7859	5.37478
ENSRNOT00000047527	RT1-CE7	RT1-CE7-001	chr20:4694657-4698718	-	protein_coding	1.61691	3.06717	0.00222578	0.0686226	4.19117	2.57426	17.9554	7.07509	18.4706	4.19031	15.5154	4.04016
ENSRNOT00000014635	Angel1	Angel1-201	chr6:110644328-110669910	-	protein_coding	1.61659	3.0665	0.000526869	0.0490101	1.91471	0.298116	3.16985	0.409562	2.45643	0.289745	2.71883	0.022439
ENSRNOT00000025966	Npr3	Npr3-201	chr2:61888950-61949926	-	protein_coding	1.61161	3.05592	0.031367	0.202903	5.28985	3.67824	53.9917	19.4778	40.584	11.6109	25.181	7.12374
ENSRNOT00000093404	Gucd1	Gucd1-002	chr20:14095914-14096072	+	protein_coding	1.60451	3.04092	0.000374516	0.0475299	2.66755	1.06304	6.1837	1.23798	5.25297	1.26439	4.70951	0.799744
ENSRNOT00000003452	Tnn	Tnn-001	chr13:77829382-77896697	-	protein_coding	1.58963	3.00972	0.00184496	0.0639176	5.04401	3.45438	33.1111	12.1584	26.8573	7.72567	36.7883	10.4713
ENSRNOT00000003075	Cxcl10	Cxcl10-201	chr14:17210733-17212930	+	protein_coding	1.56323	2.95515	0.00733981	0.109169	6.54048	4.97725	129.6	25.1923	91.2236	35.1817	65.9663	31.9793
ENSRNOT00000051917	Hist2h2ac	Hist2h2ac-201	chr2:198360301-198360678	-	protein_coding	1.55372	2.93574	0.00132886	0.0600143	4.14161	2.58789	19.7961	6.05028	16.5551	5.11728	14.0614	4.03887
ENSRNOT00000018637	Nefm	Nefm-201	chr15:44855310-44860604	-	protein_coding	1.55076	2.92971	0.00245212	0.0717631	2.63398	1.08322	3.55028	1.0573	6.51203	1.21457	5.99714	1.08765
ENSRNOT00000066381	Ppm1h	Ppm1h-202	chr7:66845693-66909470	-	protein_coding	1.53927	2.90647	0.0231413	0.17722	2.1726	0.633332	2.76514	1.65276	3.20112	0.20123	4.79303	0.171199
ENSRNOT00000077134	-	-	chr4:31229913-31299132	+	protein_coding	1.5379	2.90371	0.00599295	0.100358	3.98775	2.44986	21.6006	4.21268	14.5392	4.49319	10.3698	4.69581
ENSRNOT00000017573	Bin1	Bin1-201	chr18:25163648-25222135	+	protein_coding	1.53096	2.88977	0.047252	0.248574	3.29504	1.76408	11.3483	1.31678	8.0071	5.92222	7.50208	1.44341
ENSRNOT00000001035	RT1-N3	RT1-N3-001	chr20:3167079-3170945	+	protein_coding	1.52542	2.87871	0.00794069	0.112158	3.43706	1.91164	13.2446	3.25506	11.3278	2.53007	6.23502	2.54562
ENSRNOT00000046888	Parp14	Parp14-201	chr11:68105369-68137535	+	protein_coding	1.51353	2.85508	0.0131032	0.13968	4.59261	3.07908	35.9864	8.99022	21.5797	7.19317	15.8183	6.37323
ENSRNOT00000024458	Cd83	Cd83-201	chr17:24416651-24435790	+	protein_coding	1.5131	2.85423	0.0026772	0.0738051	5.10568	3.59258	41.8933	8.73083	29.726	11.599	29.9734	13.3196
ENSRNOT00000031667	Cxcl11	Cxcl11-201	chr14:17195014-17198291	+	protein_coding	1.49175	2.81229	0.024266	0.180687	2.62231	1.13056	8.85355	1.37481	5.01113	1.58248	2.94121	0.711322
ENSRNOT00000078279	Lipa	Lipa-202	chr1:252816527-252849904	-	protein_coding	1.48641	2.80191	0.0410226	0.230966	5.50065	4.01424	24.8968	10.8814	58.1034	13.8996	59.6352	22.833
ENSRNOT00000052270	RT1-A2	RT1-A2-001	chr20:5374985-5378539	+	protein_coding	1.48067	2.79077	0.0444519	0.24077	4.73554	3.25487	40.1176	13.055	29.4719	7.07719	14.09	6.66215
ENSRNOT00000039335	Igtp	Igtp-201	chr10:43613931-43653390	+	protein_coding	1.47854	2.78667	0.00849501	0.116122	3.79262	2.31408	18.555	4.82887	12.0427	3.06291	9.43407	4.19281
ENSRNOT00000019052	Klf2	Klf2-201	chr16:19223087-19225037	-	protein_coding	1.47566	2.78111	0.0250137	0.182507	2.18259	0.70693	4.07355	1.70434	3.24992	0	3.33893	0.608275
ENSRNOT00000086027	C4a	C4a-201	chr20:4302347-4508197	-	protein_coding	1.46427	2.75925	0.00377622	0.0836205	2.23177	0.767495	4.981	1.0875	3.42583	0.424591	2.91489	0.658824
ENSRNOT00000000529	Tap1	Tap1-001	chr20:3979035-3989669	+	protein_coding	1.4599	2.75089	0.00240995	0.0710362	5.09851	3.63861	40.5862	13.4444	34.9505	10.7653	25.9004	10.3682
ENSRNOT00000008760	Cd44	Cd44-201	chr3:92697833-92749121	-	protein_coding	1.45639	2.74421	0.0293205	0.197	3.44204	1.98565	8.88353	3.125	5.94364	3.52327	17.7056	2.32921
ENSRNOT00000009610	Frmd6	Frmd6-201	chr6:93281408-93358840	+	protein_coding	1.45201	2.7359	5.45193e-05	0.0370883	4.17493	2.72291	15.8535	5.18485	18.003	5.5087	17.4002	6.14847
ENSRNOT00000011481	Parp12	Parp12-201	chr4:66849554-66899914	-	protein_coding	1.45113	2.73423	0.00172872	0.0628937	4.98229	3.53115	39.174	11.0247	29.8039	9.90884	24.5213	10.7787
ENSRNOT00000010101	Lgmn	Lgmn-201	chr6:126282233-126320726	-	protein_coding	1.45104	2.73406	0.00319885	0.0786957	6.90714	5.4561	132.207	57.3573	112.968	40.3808	112.884	34.0312
ENSRNOT00000071512	Hist1h4m	Hist1h4m-201	chr4:170763605-170763916	-	protein_coding	1.43589	2.70549	0.0138165	0.142679	1.69155	0.255667	2.83869	0.637357	2.87334	0	1.26651	0.039315
ENSRNOT00000083472	Ddit3	Ddit3-202	chr7:70580198-70585084	+	protein_coding	1.43266	2.69943	0.00143243	0.0605694	5.98946	4.5568	65.4849	21.1366	75.5651	23.3905	49.3806	23.1473
ENSRNOT00000081108	Oas1b	Oas1b-205	chr12:41227825-41266444	-	protein_coding	1.42399	2.68327	0.00911544	0.119824	2.09474	0.670754	4.61839	0.797659	3.75029	0.597381	1.92018	0.404868
ENSRNOT00000019117	Pnoc	Pnoc-201	chr15:48805228-48833285	-	protein_coding	1.42027	2.67636	0.00795663	0.112158	3.29987	1.8796	9.98077	2.44179	10.4579	3.91691	6.59174	1.94423
ENSRNOT00000009620	Ifih1	Ifih1-201	chr3:48557696-48604097	-	protein_coding	1.41996	2.67579	0.0083671	0.115224	4.75542	3.33545	38.1363	9.50055	24.7787	8.75357	18.5312	9.04246
ENSRNOT00000061032	Mast4	Mast4-201	chr2:32444565-32518643	-	protein_coding	1.41721	2.67068	0.00602639	0.100358	1.65883	0.241621	2.60207	0	2.18023	0.652745	1.74828	0
ENSRNOT00000081912	Gucy1b2	Gucy1b2-202	chr15:45479658-45524582	-	protein_coding	1.41151	2.66016	0.00300726	0.076977	1.47947	0.0679551	1.27392	0	2.68839	0.15178	1.58513	0
ENSRNOT00000030975	Parp9	Parp9-201	chr11:67724076-67756799	-	protein_coding	1.40776	2.65325	0.00867144	0.117512	5.7394	4.33164	73.3717	23.6565	48.7677	16.3304	40.1948	18.104
ENSRNOT00000093445	Ccdc191	Ccdc191-002	chr11:61678138-61698595	-	protein_coding	1.40513	2.64842	0.00161884	0.0618056	1.96247	0.55734	2.30839	0.360443	3.54373	0.760263	2.93786	0.330669
ENSRNOT00000080846	Bicc1	Bicc1-202	chr20:18833481-18940408	+	protein_coding	1.39574	2.63123	0.00349898	0.0823411	3.43207	2.03633	10.558	3.4272	8.11829	3.91288	10.9308	2.1734
ENSRNOT00000000794	LOC100363472	LOC100363472-201	chr20:22728208-22746474	+	protein_coding	1.38422	2.6103	0.00111839	0.0595887	3.2397	1.85549	6.57244	2.46768	9.24905	2.79137	9.85984	2.60441
ENSRNOT00000026418	Slc20a2	Slc20a2-201	chr16:74318296-74408030	-	protein_coding	1.38004	2.60275	0.00158484	0.061718	3.27421	1.89417	8.21484	2.72605	9.53001	2.02665	8.33232	3.55405
ENSRNOT00000012334	Col5a1	Col5a1-201	chr3:6430589-6578882	+	protein_coding	1.37507	2.59381	0.0269627	0.189961	3.50408	2.12901	8.58357	6.44594	11.1205	2.38389	11.5735	2.32166
ENSRNOT00000072696	Gucd1	Gucd1-001	chr20:14101659-14103993	+	protein_coding	1.37193	2.58816	0.0039052	0.0850135	3.41827	2.04635	8.74727	4.41834	10.488	2.21361	9.9114	3.04742
ENSRNOT00000005995	Igf1	Igf1-201	chr7:28412220-28485710	+	protein_coding	1.35652	2.56067	0.00430307	0.0878206	1.35652	0	0.901344	0	2.30753	0	1.66989	0
ENSRNOT00000015199	Ccl4	Ccl4-001	chr10:70884531-70886355	+	protein_coding	1.35512	2.55818	0.0133675	0.141093	1.70022	0.345096	3.62449	0	1.75996	0.593218	1.68833	0.286405
ENSRNOT00000088201	Stat2	Stat2-202	chr7:2694440-2707741	+	protein_coding	1.35487	2.55774	0.00673155	0.105698	5.21216	3.85729	46.4363	17.5479	31.3777	10.6983	32.166	13.0302
ENSRNOT00000066218	Ntng1	Ntng1-201	chr2:212696624-212852870	-	protein_coding	1.3511	2.55106	0.00132064	0.0600143	3.76911	2.41801	14.0934	5.48503	12.324	3.53843	11.6014	4.18634
ENSRNOT00000026473	Cyp1a1	Cyp1a1-201	chr8:62472095-62478147	+	protein_coding	1.35046	2.54994	0.000133544	0.0407004	5.91208	4.56162	55.0284	24.1947	56.9674	21.6778	66.2278	22.0485
ENSRNOT00000003745	Cxcl2	Cxcl2-201	chr14:18731378-18733391	-	protein_coding	1.34985	2.54886	0.00144213	0.0605694	5.86387	4.51401	63.8123	17.594	51.7595	23.7934	56.762	24.8733
ENSRNOT00000070903	RT1-T24-3	RT1-T24-3-001	chr20:3226360-3233694	+	protein_coding	1.33913	2.52999	0.00795109	0.112158	1.56465	0.22552	2.10064	0	2.81925	0.149314	1.18571	0.390676
ENSRNOT00000006524	Kcna4	Kcna4-201	chr3:98297554-98300680	+	protein_coding	1.33525	2.52319	0.00115485	0.0600048	2.65261	1.31736	5.92915	1.83388	5.43919	1.61567	4.57234	1.08802
ENSRNOT00000007231	Kitlg	Kitlg-201	chr7:42269784-42351054	+	protein_coding	1.33245	2.5183	0.0128493	0.138702	3.84837	2.51592	11.5454	4.67387	15.6966	7.11018	13.2663	3.06626
ENSRNOT00000013105	Col9a3	Col9a3-201	chr3:176102351-176124306	+	protein_coding	1.32971	2.51353	0.00103284	0.0593934	4.46763	3.13792	20.0243	9.42642	19.3904	7.05151	24.2652	7.1247
ENSRNOT00000077321	Pxdn	Pxdn-201	chr6:48866601-48970802	+	protein_coding	1.32512	2.50553	0.0310227	0.20187	2.85421	1.5291	4.4045	0.797334	7.02754	2.90729	7.71512	2.423
ENSRNOT00000040116	MGC105567	MGC105567-201	chr18:55685613-55704904	+	protein_coding	1.32431	2.50413	0.034485	0.212893	2.14043	0.816119	6.14099	0.856305	3.38026	0.996066	1.73993	0.473006
ENSRNOT00000023721	RGD1309651	RGD1309651-201	chr19:54184946-54210515	-	protein_coding	1.32022	2.49705	0.0481052	0.25087	5.21324	3.89302	45.9082	25.4638	30.0225	11.9163	34.0834	8.59301
ENSRNOT00000012939	Snai1	Snai1-201	chr3:164274710-164279194	+	protein_coding	1.31266	2.48398	0.0130725	0.139672	3.75163	2.43898	11.9118	4.10538	12.2763	2.88799	13.2561	7.03273
ENSRNOT00000019465	Stat1	Stat1-201	chr9:54287541-54327958	-	protein_coding	1.31171	2.48235	0.00292898	0.0767598	5.77059	4.45888	64.5449	20.6462	58.109	19.7084	40.9919	22.7269
ENSRNOT00000068410	Adam22	Adam22-201	chr4:22859622-22996645	+	protein_coding	1.31167	2.48229	0.00137571	0.0600369	1.40873	0.0970605	2.08951	0.223642	1.24169	0	1.70236	0
ENSRNOT00000044983	Rnf213	Rnf213-201	chr10:108527740-108624688	+	protein_coding	1.30766	2.4754	0.0310725	0.201912	3.83157	2.5239	21.0091	6.51245	12.8419	3.99177	8.47226	4.07313
ENSRNOT00000023163	Atp11a	Atp11a-201	chr16:81990340-82100222	-	protein_coding	1.30588	2.47235	0.0183151	0.16046	1.59422	0.288341	2.09979	0.776402	1.33292	0.025313	2.80623	0
ENSRNOT00000028779	Hist1h2bcl1	Hist1h2bcl1-201	chr17:43679925-43689311	-	protein_coding	1.30173	2.46525	0.000192343	0.0438938	6.50771	5.20598	94.1056	40.7517	87.2943	34.9164	88.7247	32.5353
ENSRNOT00000079677	Tnf	Tnf-201	chr20:5189390-5192000	-	protein_coding	1.29955	2.46152	0.0154276	0.147954	2.08476	0.785209	5.39886	0.646598	2.95406	0.833689	2.01701	0.695121
ENSRNOT00000075069	LOC684828	LOC684828-201	chr17:43797721-43798383	-	protein_coding	1.29881	2.46025	0.0475502	0.249553	2.63015	1.33134	3.00314	1.22467	8.62444	2.67584	5.15864	0.948485
ENSRNOT00000024992	Trim21	Trim21-201	chr1:167686173-167708714	-	protein_coding	1.29596	2.45541	0.0082539	0.114343	3.63493	2.33897	15.9057	4.21882	11.6643	4.0767	7.95478	3.88814
ENSRNOT00000023856	Mxd1	Mxd1-201	chr4:118449882-118472179	-	protein_coding	1.29273	2.44992	0.00174441	0.0630941	5.39232	4.09959	51.4587	17.5595	35.4503	15.0178	37.7467	15.9485
ENSRNOT00000026364	Irf9	Irf9-201	chr15:34282936-34288138	+	protein_coding	1.28852	2.44277	0.00566473	0.0982829	5.90462	4.6161	77.0769	26.6625	56.905	20.0424	46.5515	24.3379
ENSRNOT00000068683	Gbp2	Gbp2-201	chr2:248276709-248293784	+	protein_coding	1.28025	2.42881	0.0245018	0.181329	7.84077	6.56052	351.225	95.335	220.948	80.3922	153.116	106.244
ENSRNOT00000027813	Vav3	Vav3-201	chr2:212247451-212585818	+	protein_coding	1.27482	2.41968	0.009794	0.123277	3.57078	2.29596	13.6119	5.5901	9.57496	3.73144	9.85803	2.7982
ENSRNOT00000091529	Kat14	Kat14-202	chr3:138504214-138548765	+	protein_coding	1.27152	2.41416	0.00356276	0.0826918	3.3711	2.09958	7.90251	2.61623	8.95945	3.21475	11.4927	4.1651
ENSRNOT00000017381	Dnajb4	Dnajb4-201	chr2:257395747-257425242	-	protein_coding	1.27041	2.4123	0.0386641	0.223807	2.41072	1.14031	3.63	0.983599	4.64809	2.75394	4.74929	0.438341
ENSRNOT00000074292	Hist2h3c2	Hist2h3c2-202	chr17:43626128-43626538	-	protein_coding	1.26721	2.40696	0.029937	0.198787	2.17096	0.903752	3.10918	0.55106	6.20318	1.08232	2.08528	1.02765
ENSRNOT00000079891	Pxdn	Pxdn-202	chr6:48866625-48980340	+	protein_coding	1.25747	2.39076	0.000661728	0.0509854	5.11195	3.85448	33.1317	15.4572	36.9501	13.5254	30.9285	11.6606
ENSRNOT00000078810	Ppfia1	Ppfia1-202	chr1:217644224-217720414	-	protein_coding	1.25625	2.38875	0.0246115	0.181725	1.91785	0.661596	3.11499	0.054626	1.90034	0.788294	3.52036	1.09867
ENSRNOT00000078454	RT1-T24-3	RT1-T24-3-201	chr20:3230052-3232793	+	protein_coding	1.25266	2.38281	0.02208	0.173367	1.99327	0.740611	4.45322	0.957586	2.72989	1.01033	2.10282	0.185361
ENSRNOT00000067875	Spp1	Spp1-001	chr14:6673686-6679901	-	protein_coding	1.24313	2.36711	0.00917581	0.120048	7.97375	6.73062	220.131	108.585	317.038	131.921	224.882	81.2257
ENSRNOT00000074351	LOC100912228	LOC100912228-201	chr4:79573998-79581208	+	protein_coding	1.24104	2.36369	0.0196874	0.165949	9.19175	7.95071	399.667	190.984	701.153	270.664	709.818	289.339
ENSRNOT00000001360	Tsc22d1	Tsc22d1-201	chr15:58654913-58658153	+	protein_coding	1.22765	2.34185	0.0021929	0.0686018	6.6679	5.44025	95.5694	53.927	102.732	38.7485	103.944	36.4912
ENSRNOT00000079779	Lsm10	Lsm10-202	chr5:144106868-144108696	+	protein_coding	1.2255	2.33836	0.0200717	0.167121	1.95006	0.724558	3.75912	1.10758	2.19282	0.906467	2.79642	0.122864
ENSRNOT00000002313	Runx1	Runx1-201	chr11:32769165-32858830	-	protein_coding	1.22532	2.33807	0.00120443	0.0600048	2.74692	1.52161	6.68702	1.47276	5.06145	2.02585	5.4921	2.16316
ENSRNOT00000077730	Pop1	Pop1-202	chr7:73273985-73298239	+	protein_coding	1.22403	2.33598	5.77879e-08	0.00107433	1.22403	0	1.36364	0	1.29825	0	1.34654	0
ENSRNOT00000037339	Gbp5	Gbp5-201	chr2:248178389-248197160	+	protein_coding	1.22268	2.3338	0.0203495	0.167606	6.00431	4.78163	97.2133	25.4006	55.8062	24.3971	46.4096	30.0344
ENSRNOT00000001916	Serpine1	Serpine1-201	chr12:22641104-22651482	+	protein_coding	1.22057	2.33038	0.00260927	0.0733968	5.04804	3.82747	38.4357	12.3164	32.8998	15.143	26.0861	12.31
ENSRNOT00000088130	Ddr1	Ddr1-005	chr20:3558827-3562581	+	protein_coding	1.21574	2.3226	0.00121359	0.0600048	3.6417	2.42596	11.6457	5.40086	10.2978	3.96471	12.6098	3.88348
ENSRNOT00000026558	Ackr3	Ackr3-201	chr9:97355924-97367445	+	protein_coding	1.21439	2.32043	0.000679516	0.0511946	4.22292	3.00853	17.3335	8.37989	16.6884	6.16406	19.0792	6.75568
ENSRNOT00000076536	Slfn2	Slfn2-001	chr10:70370447-70376331	+	protein_coding	1.2136	2.31915	0.0269973	0.190099	1.4901	0.276509	2.57143	0	1.95378	0.777101	1.10125	0
ENSRNOT00000084429	Uba7	Uba7-202	chr8:116754205-116764126	+	protein_coding	1.21355	2.31907	0.00475199	0.0920688	1.6931	0.479556	2.56026	0.221761	2.80056	0.426748	1.4986	0.555067
ENSRNOT00000072286	RGD1562378	RGD1562378-201	chr17:43821225-43821536	-	protein_coding	1.20576	2.30659	0.0115273	0.132532	1.7302	0.524439	2.2985	0.885578	2.26973	0.578234	2.3861	0
ENSRNOT00000079494	RT1-CE10	RT1-CE10-202	chr20:154074-157677	-	protein_coding	1.19988	2.29721	0.0130405	0.139595	3.39405	2.19417	9.99847	5.57854	10.3394	2.5746	8.31561	3.07546
ENSRNOT00000003778	Cxcl1	Cxcl1-201	chr14:18743685-18745457	-	protein_coding	1.1951	2.2896	0.00358001	0.0826918	9.00184	7.80674	588.815	177.356	470.581	257.902	483.39	242.088
ENSRNOT00000000172	Cdo1	Cdo1-201	chr18:40701984-40716686	-	protein_coding	1.19306	2.28637	0.000922876	0.0573819	5.03466	3.8416	29.1968	13.1286	33.315	15.711	32.9865	11.4798
ENSRNOT00000014191	LOC680875	LOC680875-201	chr7:117180812-117187367	-	protein_coding	1.18017	2.26603	0.00218617	0.068538	2.89313	1.71296	7.31143	2.95405	5.82174	1.79629	6.23079	2.18667
ENSRNOT00000025183	Crabp2	Crabp2-201	chr2:187322416-187326789	+	protein_coding	1.17914	2.26442	0.00363504	0.0829192	5.06111	3.88196	25.9463	11.5697	36.088	15.1932	36.231	14.7437
ENSRNOT00000084670	Abr	Abr-202	chr10:64567268-64642292	-	protein_coding	1.17884	2.26394	0.0493075	0.253857	3.7254	2.54656	14.5491	8.71585	13.4025	4.14327	9.33295	2.99074
ENSRNOT00000002883	Fam114a1	Fam114a1-201	chr14:44943172-45002719	-	protein_coding	1.17771	2.26217	0.0103589	0.125901	4.87654	3.69884	21.6977	10.3674	34.4075	15.4914	30.5414	10.6806
ENSRNOT00000050373	Gnl1	Gnl1-001	chr20:3290543-3299580	-	protein_coding	1.1757	2.25903	0.0104799	0.126898	5.06684	3.89114	34.6877	13.0102	23.9605	12.1742	41.2711	16.6963
ENSRNOT00000073910	Ifrd1	Ifrd1-201	chr6:60132024-60151420	-	protein_coding	1.17401	2.25638	0.000254706	0.0460238	5.72186	4.54785	56.2937	23.2673	51.3602	20.2437	48.0059	23.8238
ENSRNOT00000081497	Spats2l	Spats2l-202	chr9:64643281-64843928	+	protein_coding	1.17289	2.25463	0.000221317	0.0457168	5.10654	3.93365	36.7824	14.2321	34.5211	14.2348	29.4713	14.376
ENSRNOT00000087107	Foxp4	Foxp4-202	chr9:15068405-15125318	+	protein_coding	1.16945	2.24926	0.0107455	0.127975	2.92414	1.75469	7.58733	3.58608	6.33064	1.56938	5.9464	2.26117
ENSRNOT00000009334	Atp6v0d2	Atp6v0d2-201	chr5:33843519-33892462	-	protein_coding	1.1689	2.24841	0.00554194	0.0979374	1.96819	0.799287	3.39561	1.25992	2.48777	0.46117	2.90738	0.596003
ENSRNOT00000005311	Col1a1	Col1a1-201	chr10:82745801-82762789	+	protein_coding	1.16655	2.24474	0.00953193	0.122379	4.09986	2.93332	14.8281	9.21554	15.6253	4.80215	18.1578	6.51966
ENSRNOT00000072198	Crabp2	Crabp2-202	chr2:184882969-184883505	+	protein_coding	1.16271	2.23878	0.00111203	0.0595887	3.51029	2.34758	8.68963	3.88232	10.6102	4.48414	12.151	3.92423
ENSRNOT00000072459	LOC684871	LOC684871-201	chr16:72388880-72389200	+	protein_coding	1.16047	2.23531	0.00157961	0.061718	6.87025	5.70978	109.31	41.9057	123.395	57.2479	115.691	56.3649
ENSRNOT00000074449	LOC100910163	LOC100910163-201	chr16:72401887-72403179	+	protein_coding	1.16022	2.23491	0.000869146	0.0555268	6.30601	5.1458	74.1083	28.9539	81.552	38.7697	78.8883	36.2488
ENSRNOT00000020726	Tmem171	Tmem171-201	chr2:28791892-28801223	-	protein_coding	1.15771	2.23103	0.000101743	0.0370883	1.94096	0.783255	2.66699	0.819946	3.13914	0.611697	2.72946	0.737832
ENSRNOT00000031555	Hspb1	Hspb1-201	chr12:23839399-23841049	-	protein_coding	1.15543	2.22751	0.00122612	0.0600143	9.20259	8.04715	527.039	236.256	561.351	270.871	687.798	285.896
ENSRNOT00000021452	Mafb	Mafb-201	chr3:156339004-156340913	-	protein_coding	1.15352	2.22456	0.0164019	0.151943	3.81346	2.65994	17.7185	7.32507	11.1909	4.80012	11.1785	4.22808
ENSRNOT00000081648	Kcng1	Kcng1-201	chr3:165020230-165039707	-	protein_coding	1.15117	2.22094	0.00119455	0.0600048	3.33381	2.18264	9.5238	3.97064	7.94481	3.81996	9.88905	2.90544
ENSRNOT00000052003	Cmpk2	Cmpk2-201	chr6:45683234-45694822	+	protein_coding	1.14939	2.21819	0.0284487	0.194662	3.37132	2.22193	14.8225	3.41667	8.64885	3.30726	6.25862	4.33713
ENSRNOT00000034421	Cd274	Cd274-201	chr1:247519939-247537943	+	protein_coding	1.14692	2.21441	0.0413477	0.232147	2.03666	0.889738	5.31037	1.46984	2.27997	0.811199	2.33704	0.421932
ENSRNOT00000045993	Ptges	Ptges-201	chr3:9727408-9738752	-	protein_coding	1.14405	2.21	0.0426342	0.235976	3.07958	1.93553	13.4099	3.00428	5.19089	2.91891	5.77208	2.5667
ENSRNOT00000060765	Ddx58	Ddx58-201	chr5:56500734-56536772	-	protein_coding	1.14387	2.20973	0.0108689	0.128703	5.93198	4.78811	78.0182	28.1046	64.7727	25.7402	42.7865	26.1
ENSRNOT00000019037	Krt15	Krt15-001	chr10:88046803-88050622	-	protein_coding	1.1411	2.20549	0.000548624	0.0490758	2.07559	0.934493	2.86872	1.16634	3.26463	0.765912	3.5394	0.824887
ENSRNOT00000040631	Mab21l1	Mab21l1-201	chr2:145174876-145177265	+	protein_coding	1.13476	2.19582	0.0119982	0.134683	3.26802	2.13325	10.1021	4.68678	8.07848	2.22579	7.86939	3.60277
ENSRNOT00000028603	Fxyd7	Fxyd7-201	chr1:89474601-89483988	-	protein_coding	1.12917	2.18732	0.00551307	0.0976395	2.99358	1.86441	8.89346	3.22234	5.46096	2.40119	6.90361	2.36161
ENSRNOT00000074629	LOC102555392	LOC102555392-201	chr18:55466373-55467629	+	protein_coding	1.12304	2.17806	0.00127213	0.0600143	1.9793	0.856256	3.15037	0.751837	3.27299	0.63633	2.45674	1.06972
ENSRNOT00000085164	LOC100360380	LOC100360380-204	chr2:86914989-86918831	+	protein_coding	1.1223	2.17694	0.00119957	0.0600048	1.1223	0	1.40757	0	1.37882	0	0.801353	0
ENSRNOT00000067479	Tmem141	Tmem141-201	chr3:2843635-2845593	-	protein_coding	1.11947	2.17268	0.0176898	0.15743	2.02447	0.904996	3.32546	0.644856	4.0093	1.48153	2.10792	0.608591
ENSRNOT00000056995	Sp110	Sp110-201	chr9:92593910-92616165	-	protein_coding	1.11869	2.17149	0.0121561	0.135552	5.08309	3.9644	42.0167	17.1456	34.3811	12.1327	24.5903	14.9618
ENSRNOT00000075989	Spp1	Spp1-002	chr14:6673746-6679878	-	protein_coding	1.11722	2.16929	0.0360239	0.217548	6.31621	5.19899	57.0404	25.2255	98.984	36.5606	86.1857	49.3151
ENSRNOT00000076477	Slfn13	Slfn13-002	chr10:70336559-70342492	-	protein_coding	1.11688	2.16877	0.0044476	0.0894821	4.2923	3.17542	23.1912	7.24575	18.8586	8.54995	14.6578	8.36404
ENSRNOT00000072399	-	-	chr6:133711154-133716847	-	protein_coding	1.11353	2.16375	0.0023552	0.0707358	2.74496	1.63143	4.99067	1.97127	5.03916	2.27991	7.32709	2.05155
ENSRNOT00000006517	Has2	Has2-201	chr7:96438046-96464049	-	protein_coding	1.11267	2.16246	0.000653934	0.0509854	2.45486	1.34218	5.06278	1.47727	4.67327	1.73598	3.79127	1.4045
ENSRNOT00000044319	Ube2l6	Ube2l6-201	chr3:72191533-72206188	+	protein_coding	1.11026	2.15885	0.00147	0.0605958	4.37844	3.26818	18.2222	8.76452	24.2986	8.65032	17.5025	8.49012
ENSRNOT00000019062	Ogfrl1	Ogfrl1-201	chr9:29634179-29647903	-	protein_coding	1.11015	2.15869	0.0403775	0.229069	5.73501	4.62486	70.9882	35.7346	43.5642	21.4751	46.0962	17.1923
ENSRNOT00000026871	Gadd45b	Gadd45b-201	chr7:11646269-11648322	-	protein_coding	1.10742	2.15459	0.00189484	0.0645394	6.95738	5.84996	126.707	49.5128	113.015	53.6723	130.814	68.482
ENSRNOT00000003703	Areg	Areg-201	chr14:18521930-18531179	-	protein_coding	1.10709	2.1541	0.0203066	0.167564	4.57452	3.46743	17.4082	9.31722	29.4511	13.6295	23.1316	7.96619
ENSRNOT00000075062	LOC100909688	LOC100909688-201	chr2:86470156-86475096	-	protein_coding	1.10476	2.15063	0.0143252	0.14419	1.46578	0.361021	2.58058	0.542575	1.3319	0.373371	1.52386	0
ENSRNOT00000028181	Adar	Adar-201	chr2:189062443-189083236	+	protein_coding	1.10363	2.14894	0.0120332	0.134845	5.10309	3.99947	44.4319	17.858	32.5747	13.6975	25.6181	13.7617
ENSRNOT00000044520	RT1-CE16	RT1-CE16-001	chr20:3791840-3796275	-	protein_coding	1.10244	2.14718	0.0227999	0.176281	3.47404	2.3716	13.8943	5.74653	8.59496	2.96018	8.60082	4.18764
ENSRNOT00000023133	Akr1e2	Akr1e2-201	chr17:69365453-69379947	+	protein_coding	1.10056	2.14438	0.000418593	0.0475299	3.35167	2.25111	9.69556	3.9497	9.37426	4.17676	8.58744	3.21037
ENSRNOT00000067011	Csrp2	Csrp2-201	chr7:53630621-53649295	+	protein_coding	1.09791	2.14045	0.0189778	0.163427	3.99161	2.8937	12.8228	7.68245	13.5904	7.82606	18.9582	4.3563
ENSRNOT00000078477	Nav2	Nav2-202	chr1:104635989-104940171	+	protein_coding	1.0975	2.13984	0.0011883	0.0600048	1.30679	0.209282	1.36508	0.211136	1.19587	0.186388	1.91536	0.075426
ENSRNOT00000067865	Mga	Mga-204	chr3:111699021-111759911	+	protein_coding	1.09716	2.13933	0.0441254	0.239724	3.79316	2.696	13.9809	4.6068	12.6916	3.52901	11.9888	9.71552
ENSRNOT00000056937	Fam46a	Fam46a-201	chr8:92937739-92942076	-	protein_coding	1.09536	2.13667	0.00196764	0.0649799	3.94966	2.85429	17.8474	6.66632	13.0229	6.26577	12.9574	5.78915
ENSRNOT00000044087	Pde8b	Pde8b-201	chr2:24719976-24923128	-	protein_coding	1.0885	2.12653	0.000383298	0.0475299	3.60359	2.51509	9.98227	4.82469	10.9858	4.90965	12.646	4.42643
ENSRNOT00000025801	Habp4	Habp4-201	chr17:1679627-1701623	+	protein_coding	1.08719	2.12459	0.0300419	0.199039	4.24233	3.15515	20.2778	12.7697	17.7153	5.84821	16.025	6.49689
ENSRNOT00000082336	Slc4a5	Slc4a5-202	chr4:114935970-115002296	+	protein_coding	1.08646	2.12352	0.00795731	0.112158	1.60892	0.522466	2.95529	0.688817	1.65494	0.334785	1.70252	0.314741
ENSRNOT00000080677	Osmr	Osmr-202	chr2:56110777-56151531	-	protein_coding	1.08613	2.12303	0.00208583	0.0672476	3.32826	2.24213	9.73986	3.80907	7.31233	4.06938	10.3499	3.3434
ENSRNOT00000077986	Rbak	Rbak-202	chr12:13428685-13442286	+	protein_coding	1.08607	2.12296	0.0317933	0.204593	1.39603	0.309957	2.84651	0.604238	1.11051	0.026912	1.24537	0.156423
ENSRNOT00000035033	Sdhaf4	Sdhaf4-201	chr9:30243610-30251388	-	protein_coding	1.08158	2.11635	0.0207198	0.16853	3.81111	2.72953	9.65336	7.83027	14.1858	4.90807	16.0943	4.59235
ENSRNOT00000013145	Npy	Npy-201	chr4:79557854-79565097	+	protein_coding	1.07968	2.11356	0.0240104	0.179926	8.31586	7.23618	220.701	121.024	381.898	159.63	380.17	173.843
ENSRNOT00000013073	Akr1b10	Akr1b10-201	chr4:61772064-61784637	+	protein_coding	1.07869	2.11212	0.0489975	0.253031	3.96789	2.8892	10.6118	4.28669	19.0589	10.0288	15.4498	5.97425
ENSRNOT00000022648	Gbp4	Gbp4-201	chr2:248249468-248263168	+	protein_coding	1.07839	2.11167	0.0257384	0.185466	2.19312	1.11473	4.06789	0.83375	5.03242	1.22305	2.128	1.49123
ENSRNOT00000059210	Plet1	Plet1-201	chr8:54925607-54937177	+	protein_coding	1.07643	2.10882	0.0147451	0.144964	2.02682	0.950392	2.62898	0.546064	4.28411	1.3968	2.52897	0.947288
ENSRNOT00000004295	Myh2	Myh2-202	chr10:53740841-53764610	+	protein_coding	1.07083	2.10064	0.0103645	0.125901	2.00375	0.93292	2.21624	0.783308	4.36944	1.14315	2.73496	0.82067
ENSRNOT00000055137	Mrc2	Mrc2-201	chr10:93520132-93581296	+	protein_coding	1.07011	2.0996	0.00354089	0.0826918	4.28856	3.21844	20.4143	10.0243	15.5755	7.207	20.0271	7.91263
ENSRNOT00000087731	Hist1h1c	Hist1h1c-201	chr17:43639749-43640387	-	protein_coding	1.06838	2.09708	0.000950486	0.0580442	8.4059	7.33752	323.381	178.308	376.226	163.962	317.878	142.039
ENSRNOT00000026928	Psma5	Psma5-201	chr2:211050360-211073714	+	protein_coding	1.06181	2.08754	0.00263945	0.0733968	6.17471	5.11291	71.3365	41.7533	73.6421	31.55	68.8201	28.7779
ENSRNOT00000043434	Pml	Pml-201	chr8:63004870-63034226	-	protein_coding	1.06173	2.08743	0.00335799	0.0806448	5.0377	3.97597	38.9455	16.653	30.443	14.0421	27.2166	13.6735
ENSRNOT00000006499	Kcns3	Kcns3-201	chr6:36764044-36819821	-	protein_coding	1.05012	2.0707	0.003958	0.0858614	2.27298	1.22286	3.28238	1.32771	4.97235	1.59316	3.41446	1.10667
ENSRNOT00000025856	Ch25h	Ch25h-201	chr1:252807065-252808380	-	protein_coding	1.04634	2.06529	0.00991609	0.124229	2.07765	1.03131	4.18568	1.55121	2.53782	0.837354	3.09979	0.821473
ENSRNOT00000084852	Sh3bgrl2	Sh3bgrl2-202	chr8:91099491-91115366	+	protein_coding	1.04527	2.06375	0.0163784	0.151899	2.9054	1.86013	7.9844	2.17873	6.28888	3.92957	5.42222	2.05352
ENSRNOT00000014415	Lypla2	Lypla2-201	chr5:154315033-154319629	-	protein_coding	1.0441	2.06208	0.000278998	0.0460238	4.404	3.35991	18.8439	8.45464	19.9283	9.3997	21.8482	10.0061
ENSRNOT00000047779	RT1-CE4	RT1-CE4-201	chr20:4673658-4935414	-	protein_coding	1.04131	2.05809	0.00405761	0.0865862	2.28878	1.24747	4.643	1.5124	4.33019	1.39215	2.87901	1.22691
ENSRNOT00000083765	Hist1h2bl	Hist1h2bl-201	chr17:44748482-44748862	+	protein_coding	1.03857	2.05419	0.0236241	0.17868	1.81043	0.771857	2.53156	0.212795	3.04838	0.804285	2.01808	1.27491
ENSRNOT00000019675	Efnb2	Efnb2-201	chr16:86631064-86675049	+	protein_coding	1.0374	2.05252	0.000790974	0.0540625	5.38045	4.34305	35.2983	18.114	44.7466	20.5805	42.5301	19.2654
ENSRNOT00000038733	RGD1309870	RGD1309870-201	chr14:91557601-91613540	+	protein_coding	1.03227	2.04525	0.000100745	0.0370883	1.12992	0.0976434	1.09262	0.149551	1.24449	0.065743	1.23156	0
ENSRNOT00000087418	Poc5	Poc5-203	chr2:27000327-27028804	+	protein_coding	1.03192	2.04475	0.0382558	0.2229	2.01095	0.979026	2.17209	0.44658	2.67928	1.49184	4.60994	1.12464
ENSRNOT00000017217	LOC108348074	LOC108348074-201	chr5:64476317-64542645	+	protein_coding	1.02954	2.04137	0.0298327	0.198527	1.1007	0.0711647	0.416157	0	1.80035	0.159493	1.48718	0
ENSRNOT00000076976	Gmps	Gmps-002	chr2:154580558-154590662	+	protein_coding	1.0283	2.03962	0.021894	0.172699	4.22725	3.19895	17.7772	9.67934	24.1189	8.4482	12.9303	6.67446
ENSRNOT00000086293	RT1-CE16	RT1-CE16-001	chr20:3791840-3794027	-	protein_coding	1.02365	2.03306	0.0185739	0.161728	6.70899	5.68534	124.373	67.8014	106.295	41.7663	84.1221	45.3102
ENSRNOT00000017599	Pcdh8	Pcdh8-201	chr15:62197060-62200837	-	protein_coding	1.02221	2.03103	0.00148276	0.0607656	5.44435	4.42214	36.1584	18.9103	48.2003	21.5513	44.1556	20.9452
ENSRNOT00000068406	Meis3	Meis3-202	chr1:78069193-78079862	+	protein_coding	1.02119	2.02959	0.010648	0.127385	3.66679	2.6456	14.1381	3.83759	10.4729	6.28316	10.795	5.9545
ENSRNOT00000082116	RT1-S3	RT1-S3-002	chr20:3178250-3179674	+	protein_coding	1.01788	2.02494	0.0201002	0.167121	1.11939	0.10151	1.95478	0	1.15278	0	0.61207	0.235016
ENSRNOT00000077261	Slfn13	Slfn13-202	chr10:70326475-70341837	-	protein_coding	1.01706	2.02379	0.00808144	0.112879	5.57538	4.55833	57.2275	20.8969	49.9955	22.9646	35.5102	23.9244
ENSRNOT00000085381	RGD1562378	RGD1562378-205	chr17:44744591-44744902	-	protein_coding	1.01248	2.01738	0.0205292	0.167776	2.26213	1.24965	3.7975	2.12474	5.0015	1.01724	2.83383	1.13292
ENSRNOT00000045532	Vcan	Vcan-201	chr2:18514668-18565842	-	protein_coding	1.0119	2.01656	0.0209305	0.169329	5.40519	4.39329	36.0068	16.0654	45.7033	28.8507	43.0294	17.2165
ENSRNOT00000016947	Eef1a2	Eef1a2-201	chr3:176657107-176666282	-	protein_coding	1.00874	2.01215	0.0312664	0.202582	5.07083	4.06209	23.3363	11.8811	35.8537	19.402	41.3329	16.7339
ENSRNOT00000048270	Prdm1	Prdm1-001	chr20:49464919-49486550	-	protein_coding	1.00647	2.00899	9.8728e-06	0.0203275	1.00647	0	0.914143	0	1.08146	0	1.03512	0
ENSRNOT00000082052	LOC100364500	LOC100364500-001	chr20:2704148-2707108	-	protein_coding	1.00371	2.00515	0.0147255	0.144962	2.85367	1.84996	7.14743	3.21008	7.56478	2.56624	4.4123	2.12014
ENSRNOT00000020405	Tradd	Tradd-201	chr19:37214471-37216572	-	protein_coding	1.00089	2.00123	0.0153562	0.147691	2.13531	1.13443	2.17633	1.04395	3.92082	1.39195	4.42522	1.16404
ENSRNOT00000066997	Igsf11	Igsf11-201	chr11:64286694-64421248	-	protein_coding	0.999551	1.99938	0.00249167	0.0722388	6.88564	5.88609	123.6	70.6288	116.661	54.8206	111.773	50.7355
ENSRNOT00000001860	Iqcd	Iqcd-201	chr12:41490801-41497610	-	protein_coding	0.999464	1.99926	0.0015026	0.0609642	3.74664	2.74717	10.7729	6.38269	12.9144	5.03465	13.764	5.79325
ENSRNOT00000088687	Fam84a	Fam84a-202	chr6:39359118-39363367	-	protein_coding	0.999302	1.99903	0.0151456	0.146499	4.1183	3.119	20.7128	9.11089	12.2423	6.42843	17.2186	7.73067
ENSRNOT00000036050	Rmdn1	Rmdn1-201	chr5:33581028-33604564	+	protein_coding	0.999154	1.99883	0.0239119	0.179685	2.35065	1.3515	3.36355	0.827724	4.84916	1.73856	4.19894	2.31963
ENSRNOT00000090870	Mitd1	Mitd1-202	chr9:44472538-44560837	-	protein_coding	0.997281	1.99623	0.0173035	0.155351	5.50181	4.50453	60.7286	20.527	42.2997	20.3436	33.8064	24.4534
ENSRNOT00000057045	Adamts9	Adamts9-201	chr4:124660262-124858250	-	protein_coding	0.996874	1.99567	0.0437887	0.239012	3.92962	2.93274	19.0752	10.164	11.5606	5.10439	13.0323	5.53237
ENSRNOT00000014993	Ssna1	Ssna1-201	chr3:2489042-2490392	-	protein_coding	0.993983	1.99168	0.00250375	0.0722388	4.74136	3.74738	23.8593	14.4031	30.0036	11.8909	23.8298	11.1991
ENSRNOT00000022620	Isoc2b	Isoc2b-201	chr1:72524569-72545329	+	protein_coding	0.991976	1.98891	3.23643e-05	0.033427	3.56657	2.5746	10.5356	5.19961	10.9686	4.61186	11.0463	5.07605
ENSRNOT00000029209	Tbc1d1	Tbc1d1-201	chr14:45598743-45797887	-	protein_coding	0.988228	1.98375	0.000509131	0.0485398	4.53816	3.54994	22.1873	11.8752	23.7594	10.7703	20.8464	9.60158
ENSRNOT00000058195	Sipa1l1	Sipa1l1-001	chr6:106084815-106163249	+	protein_coding	0.984819	1.97907	0.0013014	0.0600143	2.68145	1.69663	6.09749	2.43968	5.73786	2.26694	4.52034	2.03077
ENSRNOT00000032236	Rgs16	Rgs16-201	chr13:71179910-71185216	+	protein_coding	0.983865	1.97776	0.000386413	0.0475299	3.55609	2.57223	11.3302	5.23522	10.8884	4.34256	10.1014	5.31468
ENSRNOT00000081970	LOC103690190	LOC103690190-201	chr17:44747796-44748188	-	protein_coding	0.98378	1.97764	0.0253094	0.184015	2.7402	1.75642	4.72214	2.17485	6.74728	3.69822	5.7289	1.58555
ENSRNOT00000013516	Tgfb3	Tgfb3-201	chr6:109913757-109935533	-	protein_coding	0.983053	1.97664	0.00107953	0.0593934	4.80263	3.81957	24.0137	12.9738	25.8864	12.5706	31.3217	13.8425
ENSRNOT00000086309	Hist1h2bo	Hist1h2bo-201	chr17:44756555-44793927	-	protein_coding	0.978599	1.97055	0.0335101	0.209834	1.94283	0.964232	1.97342	0.538035	4.39564	1.16692	2.54203	1.22833
ENSRNOT00000022097	Plekha2	Plekha2-201	chr16:71738718-71787787	+	protein_coding	0.976772	1.96806	0.00137147	0.0600369	1.55987	0.583095	2.15363	0.738889	1.96776	0.410312	1.73818	0.370883
ENSRNOT00000011925	Ets1	Ets1-201	chr8:33816386-33879625	+	protein_coding	0.976366	1.9675	0.000283903	0.0460238	3.01074	2.03437	7.50975	2.94068	6.97492	3.51467	6.71481	2.86389
ENSRNOT00000022076	March4	March4-201	chr9:79782845-79898912	-	protein_coding	0.975342	1.96611	0.00184626	0.0639176	4.62743	3.65209	26.8047	13.0239	20.7071	10.5072	24.0186	11.3119
ENSRNOT00000081645	Frmd4a	Frmd4a-202	chr17:77645458-77687456	-	protein_coding	0.97087	1.96002	0.0381799	0.2229	0.97087	0	1.86405	0	0.332398	0	0.973186	0
ENSRNOT00000073239	Nlrc5	Nlrc5-201	chr19:10905542-10976396	-	protein_coding	0.969433	1.95807	0.0423913	0.235303	1.83432	0.864889	4.2268	1.25976	2.24722	0.552819	1.67184	0.721431
ENSRNOT00000025687	Pik3r1	Pik3r1-201	chr2:31745088-31826867	-	protein_coding	0.969371	1.95799	9.25086e-05	0.0370883	5.41997	4.4506	40.3366	22.3564	42.1218	20.8684	43.0237	19.4675
ENSRNOT00000048528	Pitpnm2	Pitpnm2-201	chr12:37805332-37903855	+	protein_coding	0.966585	1.95421	0.00659218	0.104391	4.27423	3.30765	17.7703	11.6278	17.2966	7.74452	20.0948	7.79108
ENSRNOT00000037665	Cd109	Cd109-201	chr8:85951191-86065409	+	protein_coding	0.966225	1.95372	0.00999601	0.12453	3.91404	2.94781	11.4707	5.383	14.5427	8.13032	16.673	6.88185
ENSRNOT00000003125	Tec	Tec-201	chr14:37919233-38027925	+	protein_coding	0.965028	1.9521	0.000529882	0.0490101	2.89348	1.92845	5.87405	3.12378	6.9964	2.47943	6.46392	2.84382
ENSRNOT00000050072	Tmem161b	Tmem161b-201	chr2:12516702-12549389	+	protein_coding	0.964443	1.95131	0.00320516	0.0786957	3.32827	2.36383	7.46145	3.70409	10.5095	4.68123	9.4046	4.10306
ENSRNOT00000075042	Aldh1l1	Aldh1l1-201	chr4:123516788-123557501	-	protein_coding	0.961725	1.94764	1.30005e-05	0.0203275	4.10416	3.14243	15.9801	7.8738	16.2888	7.43943	16.3269	8.19343
ENSRNOT00000057001	Tp53i11	Tp53i11-201	chr3:82081906-82097056	+	protein_coding	0.961173	1.94689	0.0105009	0.126933	4.28587	3.3247	21.8034	10.3571	18.7363	10.0736	15.4916	6.99737
ENSRNOT00000083487	Mfsd6	Mfsd6-202	chr9:53627208-53708824	+	protein_coding	0.961104	1.9468	0.0440349	0.239626	1.56813	0.607028	2.49166	1.00726	1.64793	0.760343	1.81984	0
ENSRNOT00000006618	Ahr	Ahr-201	chr6:54963990-55001464	-	protein_coding	0.960357	1.94579	0.00760399	0.110012	3.25145	2.2911	11.0436	4.22648	7.91989	3.37345	7.03972	4.12902
ENSRNOT00000010271	Pnrc1	Pnrc1-201	chr5:48501472-48504511	-	protein_coding	0.959217	1.94425	0.00251806	0.0722428	7.76962	6.8104	257.072	119.93	198.818	114.05	200.506	100.621
ENSRNOT00000052396	Fpgt	Fpgt-201	chr2:261395865-261402880	-	protein_coding	0.957526	1.94198	0.0367906	0.219106	1.38983	0.432301	1.74152	0	1.13132	0.295863	2.07962	0.89604
ENSRNOT00000044073	Fbxw17	Fbxw17-201	chr17:15076884-15094805	-	protein_coding	0.957515	1.94196	0.00159288	0.061718	2.48522	1.52771	5.34332	2.22196	4.47214	1.77345	4.05713	1.68234
ENSRNOT00000064700	Cyb5r3	Cyb5r3-201	chr7:124023995-124041594	-	protein_coding	0.957268	1.94163	0.000221099	0.0457168	7.09791	6.14064	139.838	72.0323	126.428	72.4405	142.239	64.4784
ENSRNOT00000088133	Zfp281	Zfp281-201	chr13:53506925-53534353	+	protein_coding	0.956674	1.94083	0.00244437	0.0716771	4.32511	3.36844	20.8368	11.1855	18.1758	8.04333	18.2319	8.99617
ENSRNOT00000000049	Xpr1	Xpr1-002	chr13:72918490-73056765	-	protein_coding	0.955783	1.93963	0.0149812	0.145864	5.96622	5.01043	81.042	31.8797	62.4216	31.6181	45.9632	30.2239
ENSRNOT00000086046	Dnajc5	Dnajc5-202	chr3:177040707-177043381	+	protein_coding	0.954281	1.93761	0.0257312	0.185466	2.89451	1.94022	5.37608	2.13051	5.34451	3.56208	9.16359	2.95748
ENSRNOT00000000532	Psmb9	Psmb9-001	chr20:3973420-3978845	-	protein_coding	0.9533	1.9363	0.0263164	0.187692	5.31158	4.35828	34.5232	15.8375	53.1611	23.6783	31.5563	19.7647
ENSRNOT00000072534	Cbx2	Cbx2-201	chr10:108132105-108140935	+	protein_coding	0.94698	1.92783	0.00406379	0.0865862	2.08364	1.13666	2.46871	1.37734	3.622	1.02427	3.75024	1.20874
ENSRNOT00000047462	Ankrd52	Ankrd52-201	chr7:2795901-2813887	+	protein_coding	0.946701	1.92746	0.0253316	0.184104	3.84641	2.89971	15.5736	9.32531	11.3319	4.88724	13.5615	5.83729
ENSRNOT00000064041	Bcl9l	Bcl9l-201	chr8:48805684-48834312	+	protein_coding	0.946565	1.92728	0.00475424	0.0920688	5.46145	4.51488	45.0902	26.5875	39.1201	18.1393	45.2602	21.6312
ENSRNOT00000028031	Ucn2	Ucn2-201	chr8:117727877-117728764	+	protein_coding	0.945871	1.92635	0.000649595	0.0509854	1.86368	0.917812	2.96015	0.947982	2.37735	0.713395	2.604	1.02034
ENSRNOT00000000541	Slc39a7	Slc39a7-002	chr20:3819423-3822754	-	protein_coding	0.944722	1.92482	0.00340911	0.0810544	4.12601	3.18129	14.9855	9.30718	15.905	6.72479	18.6978	8.37483
ENSRNOT00000008227	Tspyl5	Tspyl5-201	chr7:72326896-72328128	-	protein_coding	0.94325	1.92285	0.00389062	0.0849947	2.10379	1.16054	3.65336	1.08184	3.84708	1.41085	2.52096	1.22562
ENSRNOT00000075057	Pik3r1	Pik3r1-202	chr2:31746365-31753528	-	protein_coding	0.942893	1.92238	0.00174321	0.0630941	3.29725	2.35435	8.95275	4.26108	10.0011	3.60145	7.67625	4.52361
ENSRNOT00000081669	Dgat2	Dgat2-202	chr1:164114210-164142206	-	protein_coding	0.942593	1.92198	6.51508e-05	0.0370883	0.966995	0.0244025	1.02461	0	0.827367	0.052053	1.01891	0
ENSRNOT00000090771	Mcu	Mcu-202	chr20:29038480-29184185	-	protein_coding	0.93975	1.9182	0.0169389	0.153991	3.05947	2.11972	5.87956	3.43509	6.30905	3.10744	10.5227	3.50633
ENSRNOT00000019104	Psmd7	Psmd7-001	chr19:39639431-39646693	-	protein_coding	0.937259	1.91489	0.00040375	0.0475299	7.16052	6.22326	126.896	72.0583	152.169	76.6242	148.476	72.5363
ENSRNOT00000017181	Maff	Maff-201	chr7:120580743-120592095	+	protein_coding	0.929409	1.9045	0.0167547	0.153482	5.6665	4.73709	67.7191	28.711	41.5335	25.3089	43.8282	23.2662
ENSRNOT00000007867	Lrrc1	Lrrc1-201	chr8:84720551-84835060	-	protein_coding	0.928145	1.90283	0.00181817	0.0639176	4.29475	3.36661	16.6454	10.2397	20.7762	9.69993	18.676	8.12465
ENSRNOT00000077479	Arrdc4	Arrdc4-202	chr1:129766100-129780356	-	protein_coding	0.927362	1.9018	0.0303956	0.20003	2.14162	1.21426	4.32577	2.24898	3.1599	0.871336	2.87801	1.0544
ENSRNOT00000003458	Socs1	Socs1-201	chr10:4957326-4958461	+	protein_coding	0.926733	1.90097	0.0171206	0.154696	2.42539	1.49866	4.34691	2.14319	5.91431	1.43524	3.19274	1.9479
ENSRNOT00000089436	Hist1h2an	Hist1h2an-201	chr17:44758460-44758852	+	protein_coding	0.925993	1.89999	0.0189144	0.163318	2.68331	1.75732	4.58354	2.39603	7.81904	2.71564	4.38195	2.06205
ENSRNOT00000025300	Dnajb3	Dnajb3-201	chr9:95289918-95290931	-	protein_coding	0.925719	1.89963	0.00329886	0.0798557	2.63946	1.71374	5.74301	2.78293	4.53872	1.8391	5.47751	2.2859
ENSRNOT00000024959	Mitd1	Mitd1-201	chr9:44472365-44483655	-	protein_coding	0.92512	1.89884	0.0136683	0.142198	4.15874	3.23362	22.3376	7.98868	16.6312	8.54289	12.8477	8.70228
ENSRNOT00000072190	Metrnl	Metrnl-201	chr10:110893232-110907243	+	protein_coding	0.924092	1.89749	0.0286673	0.195293	4.85101	3.92691	34.4267	19.9532	25.3258	12.4367	24.7741	11.4973
ENSRNOT00000055602	Rrbp1	Rrbp1-201	chr3:138055240-138116664	-	protein_coding	0.921919	1.89463	4.65913e-05	0.035051	7.21811	6.29619	141.775	80.8597	155.057	77.0912	147.139	74.9199
ENSRNOT00000043393	Dnajc30	Dnajc30-201	chr12:24668398-24669464	-	protein_coding	0.918628	1.89032	0.00526216	0.0954099	2.67406	1.75543	4.3839	2.68326	6.26395	1.91648	5.64726	2.58276
ENSRNOT00000023530	Igfbp5	Igfbp5-201	chr9:80150211-80167033	-	protein_coding	0.918625	1.89031	0.0202185	0.167312	7.50398	6.58535	197.917	129.384	181.909	89.0769	163.383	74.3925
ENSRNOT00000079880	Hist1h3b	Hist1h3b-201	chr17:44763598-44764008	+	protein_coding	0.918197	1.88975	0.038268	0.2229	1.42165	0.503457	0.932889	0.379804	2.66044	0.213544	1.71732	0.70135
ENSRNOT00000022144	Enc1	Enc1-201	chr2:28049217-28061029	+	protein_coding	0.914506	1.88492	0.000629933	0.050706	5.2713	4.35679	36.2267	18.5752	41.5928	21.3107	35.3299	18.6949
ENSRNOT00000076918	Akap2	Akap2-002	chr5:74874306-74954873	+	protein_coding	0.912508	1.88231	0.0167455	0.153482	3.09475	2.18224	10.3767	2.93809	6.35931	3.84129	6.44699	3.90355
ENSRNOT00000066367	Trim17	Trim17-202	chr10:45297937-45314837	+	protein_coding	0.909252	1.87807	0.00034992	0.0474844	2.92027	2.01102	6.04199	3.1268	7.08394	3.24779	6.61993	2.73557
ENSRNOT00000027125	Taf7	Taf7-201	chr18:30779150-30781292	-	protein_coding	0.90591	1.87373	0.0102883	0.125901	5.67694	4.77103	56.2706	33.0409	47.8338	26.1056	46.8784	21.0604
ENSRNOT00000079769	Ablim2	Ablim2-203	chr14:80056269-80169431	-	protein_coding	0.902933	1.86986	0.00745922	0.109544	1.23305	0.330117	1.66489	0.539942	1.20224	0.064583	1.21315	0.211829
ENSRNOT00000073079	Tbcc	Tbcc-201	chr9:16405185-16406338	-	protein_coding	0.897143	1.86237	8.49172e-05	0.0370883	4.47698	3.57984	20.8415	10.6523	20.8893	10.4766	22.0995	11.7847
ENSRNOT00000031701	Rnf122	Rnf122-201	chr16:64766903-64778486	-	protein_coding	0.894535	1.85901	0.0078544	0.111637	2.65741	1.76287	4.07104	2.09432	5.98105	2.81845	6.09352	2.30812
ENSRNOT00000090774	Birc3	Birc3-202	chr8:6048969-6076598	-	protein_coding	0.894151	1.85852	0.0247873	0.182208	4.99842	4.10427	43.0291	14.0293	27.7938	17.1564	24.7623	17.6448
ENSRNOT00000079180	Col4a6	Col4a6-201	chrX:112405647-112473822	-	protein_coding	0.893686	1.85792	0.00278188	0.0749536	2.40136	1.50767	5.19555	2.05806	3.65218	1.84752	4.1157	1.64027
ENSRNOT00000019133	Krt19	Krt19-001	chr10:88055841-88060561	-	protein_coding	0.893441	1.8576	0.0088021	0.118389	2.92691	2.03347	8.50776	3.37664	5.73248	3.36672	5.87085	2.59012
ENSRNOT00000050535	Fyttd1	Fyttd1-202	chr11:71116581-71135493	-	protein_coding	0.887277	1.84968	0.033431	0.209642	6.66607	5.77879	128.425	72.7105	84.6909	45.4237	93.4292	47.3614
ENSRNOT00000009852	Sox12	Sox12-201	chr3:147864374-147865393	-	protein_coding	0.886644	1.84887	0.00367905	0.0832082	4.97542	4.08878	28.2822	17.9841	27.7763	14.389	35.9501	15.863
ENSRNOT00000066484	Tlk2	Tlk2-201	chr10:93415399-93507277	+	protein_coding	0.882162	1.84314	0.000383281	0.0475299	5.08302	4.20085	31.0253	18.2632	34.364	18.2827	33.3847	15.7437
ENSRNOT00000090560	Tmem19	Tmem19-202	chr7:58316514-58343145	-	protein_coding	0.881438	1.84221	0.000951351	0.0580442	0.982638	0.1012	1.01611	0.043302	1.12645	0.181766	0.799869	0.00104
ENSRNOT00000034723	Stk24	Stk24-201	chr15:106629312-106678918	-	protein_coding	0.881273	1.842	0.00151505	0.0609642	4.75857	3.87729	26.0304	15.964	26.4677	13.4641	25.714	11.9337
ENSRNOT00000011650	Tspan18	Tspan18-201	chr3:82097068-82236664	-	protein_coding	0.878958	1.83905	0.0340332	0.211493	3.61471	2.73575	7.66993	4.80589	14.7585	5.89476	12.4549	6.38319
ENSRNOT00000080028	Arf1	Arf1-201	chr10:45563547-45579029	-	protein_coding	0.87801	1.83784	0.00125569	0.0600143	7.83959	6.96158	205.883	111.324	239.247	134.473	240.809	126.235
ENSRNOT00000003836	Rassf6	Rassf6-201	chr14:18983853-19025971	+	protein_coding	0.877631	1.83736	0.00144428	0.0605694	1.23304	0.355409	1.36965	0.177334	1.54977	0.437695	1.14961	0.237085
ENSRNOT00000079497	Zfp772	Zfp772-202	chr1:69736684-69740201	-	protein_coding	0.876809	1.83631	0.0139702	0.142927	4.42745	3.55064	17.7868	11.9419	18.2279	11.3108	26.5803	9.09861
ENSRNOT00000056100	Rtp3	Rtp3-201	chr8:119260618-119265157	-	protein_coding	0.876609	1.83605	0.0346064	0.213211	0.876609	0	1.29517	0	1.15741	0	0.250003	0
ENSRNOT00000039904	Rbms3	Rbms3-203	chr8:124840160-125544427	-	protein_coding	0.875937	1.8352	0.0154147	0.147954	1.23162	0.355685	1.29474	0.481542	1.74349	0.414169	1.05697	0
ENSRNOT00000050159	RT1-N2	RT1-N2-001	chr20:3146856-3150397	+	protein_coding	0.87233	1.83062	0.0463323	0.245893	1.06927	0.196938	1.95449	0.330116	1.10479	0.05006	0.485777	0.078323
ENSRNOT00000070957	Bhlhe41	Bhlhe41-201	chr4:180232382-180234804	-	protein_coding	0.872028	1.83023	0.00078917	0.0540625	5.70404	4.83201	50.9695	31.1969	50.6093	24.7203	51.8178	26.9028
ENSRNOT00000028496	Slc25a39	Slc25a39-201	chr10:90351900-90356242	-	protein_coding	0.871674	1.82978	0.00151376	0.0609642	5.62293	4.75126	41.2391	25.4733	53.0654	26.3966	51.4056	25.9343
ENSRNOT00000027759	Ripk3	Ripk3-201	chr15:34470796-34479741	-	protein_coding	0.871162	1.82914	0.00900609	0.119084	1.96537	1.09421	2.8833	1.13432	3.86737	1.06028	2.15072	1.213
ENSRNOT00000079325	Slfn4	Slfn4-001	chr10:70417108-70435156	+	protein_coding	0.869756	1.82735	0.00635986	0.102725	1.5721	0.702349	2.07849	0.719166	2.44459	0.435607	1.479	0.745544
ENSRNOT00000072810	Eif2ak2	Eif2ak2-201	chr6:1430961-1454480	-	protein_coding	0.868215	1.8254	0.0487525	0.252526	2.83699	1.96878	9.78434	3.36567	4.59151	2.81926	5.04973	2.59711
ENSRNOT00000091038	Ablim1	Ablim1-005	chr1:277857749-277867630	-	protein_coding	0.867002	1.82387	0.0406829	0.22975	1.868	1.001	3.39407	0.723474	2.86999	1.73528	1.86018	0.700524
ENSRNOT00000009569	Prdm5	Prdm5-201	chr4:96659084-96812263	+	protein_coding	0.866914	1.82376	0.00688798	0.10689	2.78418	1.91727	4.93022	3.3048	7.14696	2.34812	5.76552	2.73864
ENSRNOT00000078939	Gsn	Gsn-202	chr3:14467330-14508911	+	protein_coding	0.866467	1.82319	0.0354019	0.215932	6.25101	5.38454	62.4851	29.0231	77.3007	47.5781	87.876	48.9837
ENSRNOT00000021229	Sorbs1	Sorbs1-203	chr1:259376933-259484569	-	protein_coding	0.863197	1.81906	0.00387494	0.0849517	5.23841	4.37521	33.3311	21.567	34.6458	20.609	42.9604	17.3275
ENSRNOT00000003772	Gdpd2	Gdpd2-001	chrX:70563570-70572295	+	protein_coding	0.861283	1.81665	0.00303152	0.076977	3.94105	3.07977	14.2565	8.42008	13.241	6.21467	15.6774	7.89276
ENSRNOT00000045379	Zkscan1	Zkscan1-201	chr12:19231092-19247387	+	protein_coding	0.860519	1.81569	0.00194047	0.0649528	4.1252	3.26468	16.9714	10.0126	16.5486	8.66644	15.85	7.3395
ENSRNOT00000036180	Syt7	Syt7-204	chr1:226436139-226493179	+	protein_coding	0.860007	1.81505	0.00155969	0.0616939	0.860007	0	0.553633	0	0.9708	0	0.952868	0
ENSRNOT00000078128	Rab11fip1	Rab11fip1-201	chr16:69048739-69079332	+	protein_coding	0.859649	1.8146	0.0137592	0.142555	1.71652	0.856867	3.06167	0.935731	1.70139	0.54701	2.23503	0.983765
ENSRNOT00000082535	Zkscan5	Zkscan5-001	chr12:11154807-11157583	-	protein_coding	0.85591	1.8099	0.000454307	0.0475848	4.20142	3.34551	16.7563	9.50962	17.7277	9.91256	17.7252	8.1577
ENSRNOT00000068236	Daw1	Daw1-201	chr9:88964525-89001567	+	protein_coding	0.855424	1.80929	0.00930043	0.120863	1.49363	0.638202	2.38272	0.776384	1.37816	0.544552	1.77569	0.374087
ENSRNOT00000008601	Ccdc96	Ccdc96-201	chr14:79443543-79445471	-	protein_coding	0.852956	1.8062	0.00625456	0.10182	2.77871	1.92575	6.147	3.04506	6.11008	2.09117	5.3595	3.38609
ENSRNOT00000001110	LOC103694380	LOC103694380-001	chr20:4855829-4858447	+	protein_coding	0.852488	1.80561	0.0378424	0.222003	1.57898	0.726495	3.36829	0.607906	1.55025	0.598735	1.39369	0.762192
ENSRNOT00000005666	Osr1	Osr1-201	chr6:35314444-35321667	+	protein_coding	0.849273	1.80159	0.0159876	0.15029	1.99106	1.14179	2.84443	1.4512	4.04262	1.27092	2.24055	0.929994
ENSRNOT00000085195	Gsta1	Gsta1-202	chr9:27368272-27447877	-	protein_coding	0.846008	1.79752	0.0303412	0.199813	4.68999	3.84398	24.3953	16.4329	23.5592	15.7784	26.5748	9.1237
ENSRNOT00000064385	Spice1	Spice1-201	chr11:61251908-61294022	-	protein_coding	0.839616	1.78957	0.01006	0.1246	1.71481	0.875197	1.81712	0.557497	2.30805	1.14781	2.79536	0.844843
ENSRNOT00000047831	Ppfibp2	Ppfibp2-201	chr1:171820423-171966179	+	protein_coding	0.839279	1.78916	0.0127968	0.138639	3.94477	3.10549	16.0966	9.8354	14.4049	7.20655	12.8648	6.17024
ENSRNOT00000015566	Slc2a12	Slc2a12-201	chr1:24003625-24056373	-	protein_coding	0.838625	1.78835	0.0224992	0.175047	4.16224	3.32361	19.9264	11.5351	16.5795	9.23067	14.6019	6.82513
ENSRNOT00000024460	Ipcef1	Ipcef1-001	chr1:43567842-43638161	-	protein_coding	0.838211	1.78783	0.00388726	0.0849947	1.58383	0.745623	1.51317	0.589871	2.11246	0.699917	2.44366	0.744115
ENSRNOT00000088674	Rfc1	Rfc1-202	chr14:44580216-44689001	+	protein_coding	0.83696	1.78628	0.00885704	0.118389	2.84315	2.00618	6.2894	3.84554	5.97805	3.17466	6.26424	2.2048
ENSRNOT00000043890	Dsel	Dsel-001	chr13:1942499-1946508	-	protein_coding	0.836597	1.78583	0.0132425	0.14036	2.17647	1.33988	3.77354	2.23215	3.3597	1.4624	3.43868	1.03788
ENSRNOT00000087850	Clec2d	Clec2d-202	chr4:162281574-162402635	+	protein_coding	0.83604	1.78514	0.00190389	0.0645394	1.09779	0.261749	1.11953	0.078058	1.03458	0.159793	1.27346	0.378352
ENSRNOT00000009344	Casq1	Casq1-201	chr13:90592681-90602365	-	protein_coding	0.835192	1.78409	0.0219837	0.172958	4.53001	3.69482	26.609	15.7117	19.3775	10.9195	20.9181	9.90118
ENSRNOT00000047271	Mapk4	Mapk4-201	chr18:69894684-69944632	-	protein_coding	0.834664	1.78344	0.0127553	0.138441	3.76863	2.93397	14.9232	8.44185	12.0029	6.18553	11.2277	5.57844
ENSRNOT00000010442	Zfp263	Zfp263-201	chr10:12024361-12030416	-	protein_coding	0.833603	1.78213	0.0119201	0.13447	3.18405	2.35045	7.28518	5.49614	8.93736	3.56978	8.1182	3.468
ENSRNOT00000055664	Hlf	Hlf-201	chr10:77840568-77918191	-	protein_coding	0.831648	1.77972	0.00371872	0.08357	1.21604	0.384394	1.05756	0.480577	1.61628	0.258724	1.32894	0.193386
ENSRNOT00000017727	Scube1	Scube1-201	chr7:124501988-124620703	-	protein_coding	0.830542	1.77835	0.00120745	0.0600048	2.48118	1.65064	4.42087	2.27731	4.07892	2.15986	5.32247	1.98873
ENSRNOT00000073138	LOC497963	LOC497963-202	chr10:66189786-66313190	+	protein_coding	0.828761	1.77616	0.037173	0.22009	1.5514	0.722635	3.10975	0.773851	1.7586	0.688047	1.22099	0.500731
ENSRNOT00000016138	Slc25a48	Slc25a48-201	chr17:8570472-8607494	-	protein_coding	0.828714	1.7761	0.0369689	0.219426	0.967827	0.139113	1.24507	0.192242	1.43178	0	0.370503	0.120126
ENSRNOT00000074392	-	-	chr3:112346627-112361216	+	protein_coding	0.827024	1.77402	0.00097804	0.0585766	5.44901	4.62199	38.2705	22.7118	42.4102	24.2244	47.8979	23.9624
ENSRNOT00000027552	Prkar2a	Prkar2a-201	chr8:117486083-117545564	+	protein_coding	0.82579	1.77251	4.48109e-05	0.035051	5.54227	4.71648	45.6992	26.3553	45.199	23.8052	45.906	25.7808
ENSRNOT00000057016	Ascc3	Ascc3-201	chr20:55253686-55556473	+	protein_coding	0.823548	1.76975	0.00959079	0.122379	3.76463	2.94108	13.934	5.51251	13.5143	7.9668	10.5831	6.75663
ENSRNOT00000083214	LOC103694864	LOC103694864-201	KL568414.1:54316-75297	-	protein_coding	0.819188	1.76441	0.01487	0.145394	1.06571	0.246524	1.59083	0	0.853624	0.245716	0.909733	0.340338
ENSRNOT00000084018	Tbx3	Tbx3-202	chr12:42480560-42492526	-	protein_coding	0.819151	1.76437	0.00914674	0.120005	1.56626	0.747112	2.65571	0.606544	1.82175	0.846125	1.5176	0.594248
ENSRNOT00000039166	Tppp	Tppp-201	chr1:31870899-31890778	-	protein_coding	0.818238	1.76325	0.0326489	0.207208	4.24552	3.42728	22.7121	12.8745	14.5774	8.25113	17.4766	8.69917
ENSRNOT00000055127	Znfx1	Znfx1-201	chr3:163787117-163814799	-	protein_coding	0.817921	1.76286	0.0355355	0.216249	4.44004	3.62212	28.1701	13.0963	19.0962	9.18786	16.4462	11.999
ENSRNOT00000057843	Klf5	Klf5-201	chr15:83707735-83722921	+	protein_coding	0.815623	1.76006	0.00528704	0.0955213	4.0966	3.28098	16.4498	7.34675	14.1016	9.22057	18.0013	9.76526
ENSRNOT00000084847	AABR07025272.1	AABR07025272.1-201	chr16:31252480-31301880	-	protein_coding	0.812455	1.7562	0.0467294	0.247154	0.872157	0.0597019	0.425707	0.040923	1.69766	0.087671	0.594478	0
ENSRNOT00000028904	Bmp2	Bmp2-201	chr3:126335863-126346318	+	protein_coding	0.811843	1.75545	4.71344e-05	0.035051	2.29565	1.48381	4.16851	1.79756	3.90617	1.82275	3.6674	1.77054
ENSRNOT00000013836	Mmp28	Mmp28-001	chr10:70660691-70681672	-	protein_coding	0.81175	1.75534	0.0169873	0.154129	0.952615	0.140866	1.3803	0	0.705526	0	0.785693	0.340338
ENSRNOT00000007379	Ypel2	Ypel2-201	chr10:74243812-74298599	-	protein_coding	0.810969	1.75439	0.000273496	0.0460238	3.6824	2.87143	11.3486	6.36509	11.186	6.17931	13.0624	6.41142
ENSRNOT00000084661	Snx13	Snx13-202	chr6:54488038-54588751	+	protein_coding	0.810871	1.75427	0.000503762	0.0484304	4.83531	4.02444	27.4381	16.769	27.9879	15.4454	27.2229	13.7476
ENSRNOT00000022380	Gtf2a1l	Gtf2a1l-201	chr6:12415805-12468596	+	protein_coding	0.808695	1.75163	0.0102955	0.125901	2.10083	1.29213	3.01371	2.04558	3.09992	1.21735	3.7964	1.17474
ENSRNOT00000080119	Hist1h2ak	Hist1h2ak-201	chr17:44840990-44841382	-	protein_coding	0.808179	1.751	0.027053	0.190131	1.82163	1.01346	1.83237	0.970933	3.65395	1.32563	2.35064	0.794856
ENSRNOT00000050664	Apbb2	Apbb2-201	chr14:43512901-43523080	+	protein_coding	0.808119	1.75093	0.0112147	0.131176	3.93524	3.12712	11.8404	8.20671	18.2694	7.15034	13.4687	7.88775
ENSRNOT00000013582	Pnp	Pnp-201	chr15:27875911-27883350	+	protein_coding	0.806724	1.74924	0.00275004	0.0746365	6.94187	6.13515	110.005	71.1517	134.153	76.1768	122.87	61.3528
ENSRNOT00000006111	Rnd3	Rnd3-201	chr3:36642587-36660758	-	protein_coding	0.80482	1.74693	0.00906528	0.119442	7.93482	7.13	305.774	144.868	225.238	132.319	210.091	140.311
ENSRNOT00000089218	Hcn1	Hcn1-201	chr2:50099576-50499799	+	protein_coding	0.804658	1.74673	0.0286175	0.195097	2.75922	1.95456	7.40096	3.60161	6.14332	2.59983	4.17123	2.51522
ENSRNOT00000011770	Plekha5	Plekha5-201	chr4:174692331-174774693	+	protein_coding	0.802187	1.74374	0.00291813	0.0766955	1.24116	0.438975	1.09897	0.263261	1.7225	0.35971	1.31157	0.450424
ENSRNOT00000001690	Mlxip	Mlxip-201	chr12:38567247-38638536	-	protein_coding	0.801195	1.74254	0.00514551	0.0949753	2.94682	2.14563	6.85593	4.39767	6.66512	3.04778	6.61252	2.96524
ENSRNOT00000044246	Grin1	Grin1-202	chr3:2507745-2534663	-	protein_coding	0.800472	1.74167	0.0190038	0.1635	1.05317	0.252702	0.871498	0.08638	1.22837	0.556793	1.14257	0
ENSRNOT00000080490	RGD1562378	RGD1562378-203	chr17:44522140-44526583	+	protein_coding	0.799507	1.74051	0.00105103	0.0593934	5.62929	4.82979	48.3872	27.1976	53.5258	25.9077	44.0341	29.314
ENSRNOT00000019363	Tma16	Tma16-201	chr16:24978527-24994718	+	protein_coding	0.79805	1.73875	0.0434482	0.238015	3.76365	2.9656	10.0552	6.66676	14.9928	9.31764	13.1716	5.02572
ENSRNOT00000083009	Stxbp4	Stxbp4-201	chr10:78009666-78156477	-	protein_coding	0.797358	1.73792	0.00159983	0.061718	3.10608	2.30872	7.33683	4.0489	7.03266	3.50219	8.53261	4.35014
ENSRNOT00000016207	Mrps24	Mrps24-201	chr14:85947765-85951891	-	protein_coding	0.795328	1.73547	0.011306	0.131698	4.33837	3.54304	16.7235	11.3226	17.1611	10.0891	24.7183	10.5901
ENSRNOT00000021708	Sft2d3	Sft2d3-201	chr18:24691281-24693481	-	protein_coding	0.795254	1.73538	0.00298105	0.076977	1.193	0.397746	1.00718	0.338484	1.65007	0.370129	1.24669	0.246884
ENSRNOT00000041288	Gdnf	Gdnf-201	chr2:56887987-56910238	+	protein_coding	0.794683	1.7347	0.0231159	0.177218	2.05846	1.26378	4.49349	1.15187	2.59176	1.37432	2.66286	1.70987
ENSRNOT00000012611	Ogfr	Ogfr-201	chr3:175930505-176099949	+	protein_coding	0.794555	1.73454	0.00418462	0.0875099	5.00691	4.21235	32.7671	20.4556	32.1508	15.0015	28.6961	17.5538
ENSRNOT00000086167	Zcchc2	Zcchc2-203	chr13:25966810-26011355	+	protein_coding	0.793513	1.73329	0.0273578	0.190876	3.86094	3.06742	14.4181	10.1378	12.334	5.50919	13.9204	7.1252
ENSRNOT00000008785	Wdyhv1	Wdyhv1-201	chr7:97957022-97977135	-	protein_coding	0.792178	1.73169	0.00336581	0.0806448	1.58752	0.795338	2.02492	0.936314	2.2962	0.764355	1.72234	0.530031
ENSRNOT00000002507	Masp1	Masp1-201	chr11:80742467-80803382	+	protein_coding	0.790884	1.73013	0.00279835	0.0752882	1.22779	0.436908	1.01527	0.394334	1.38239	0.335716	1.67585	0.331945
ENSRNOT00000002869	Rasl11b	Rasl11b-201	chr14:36550340-36554580	-	protein_coding	0.790621	1.72982	0.00710812	0.108219	2.69569	1.90507	6.00997	3.33523	5.5322	2.88426	4.93844	2.11979
ENSRNOT00000021819	Scn2b	Scn2b-201	chr8:49418965-49427689	+	protein_coding	0.788185	1.7269	0.0181183	0.159111	3.23357	2.44538	7.97566	5.36151	8.48165	5.15695	8.77807	3.12549
ENSRNOT00000047678	Masp1	Masp1-202	chr11:80736576-80775847	+	protein_coding	0.785102	1.72321	0.0413876	0.232248	4.59999	3.81489	17.0558	11.072	23.7436	13.5341	30.9244	14.8861
ENSRNOT00000020069	Sh2d5	Sh2d5-201	chr5:156618962-156626520	+	protein_coding	0.784657	1.72268	0.0148715	0.145394	1.04564	0.260988	1.38757	0.234163	1.10703	0.394194	0.748571	0
ENSRNOT00000002797	Gtpbp8	Gtpbp8-201	chr11:60907015-60916842	+	protein_coding	0.784059	1.72197	0.000752946	0.052951	1.83061	1.04655	2.32745	1.22746	2.77586	0.901925	2.58157	1.08028
ENSRNOT00000083592	Ypel4	Ypel4-201	chr3:72134731-72141035	+	protein_coding	0.78238	1.71997	0.0319635	0.20471	2.91868	2.1363	7.75136	4.88481	6.33009	3.0136	5.73982	2.59754
ENSRNOT00000021168	Efhd1	Efhd1-001	chr9:94362299-94408885	+	protein_coding	0.780979	1.7183	0.000764875	0.0530589	4.56106	3.78008	22.8227	11.2614	21.9543	13.5013	23.0543	13.5816
ENSRNOT00000001433	Ogfod2	Ogfod2-201	chr12:37907130-37910439	-	protein_coding	0.779522	1.71656	0.0023213	0.0702496	2.30217	1.52265	3.69839	2.19922	3.96972	1.97294	4.13793	1.49379
ENSRNOT00000031638	Arap2	Arap2-002	chr14:48740190-48741187	+	protein_coding	0.778926	1.71585	0.0400812	0.228425	3.23037	2.45144	6.13801	4.3858	8.22568	5.28761	11.5528	3.83214
ENSRNOT00000067530	Zfp583	Zfp583-202	chr1:71252950-71262421	+	protein_coding	0.77771	1.71441	0.0139878	0.142927	0.99686	0.21915	1.11017	0.477444	1.08407	0.032316	0.807274	0.034161
ENSRNOT00000018325	Gsta1	Gsta1-201	chr9:27436258-27452902	-	protein_coding	0.777674	1.71437	0.000893888	0.0565247	4.81526	4.03759	25.5149	15.4173	27.6225	16.9826	28.4048	14.0021
ENSRNOT00000016012	B3galnt1	B3galnt1-201	chr2:166226754-166255302	-	protein_coding	0.777131	1.71372	0.000150802	0.0425233	5.38187	4.60474	43.1072	24.4512	38.9317	23.22	40.1611	22.3675
ENSRNOT00000003716	Ereg	Ereg-201	chr14:18576355-18591394	-	protein_coding	0.776593	1.71308	0.0101896	0.125537	2.51795	1.74136	5.90242	2.23645	4.41633	2.81142	4.02608	2.03004
ENSRNOT00000085758	Zfp707	Zfp707-202	chr7:117026097-117032373	+	protein_coding	0.775471	1.71175	0.00567627	0.0982829	2.25451	1.47904	3.66835	2.28435	4.27581	1.48272	3.41134	1.6566
ENSRNOT00000085766	Ogg1	Ogg1-201	chr4:145282797-145289326	+	protein_coding	0.775457	1.71173	0.00320861	0.0786957	2.06422	1.28876	2.80017	1.60624	3.33503	1.63397	3.43998	1.12443
ENSRNOT00000008973	Pyurf	Pyurf-201	chr4:88584242-88587877	+	protein_coding	0.775442	1.71171	0.00284586	0.0756914	2.94317	2.16773	6.04191	3.30887	6.72286	3.11973	7.36531	4.11004
ENSRNOT00000038703	Fat4	Fat4-001	chr2:125752130-125879387	+	protein_coding	0.774766	1.71091	0.00472176	0.0919185	3.25476	2.47999	8.06478	4.17165	9.82348	5.41879	7.86375	4.23089
ENSRNOT00000078074	Gar1	Gar1-001	chr2:235250453-235257731	-	protein_coding	0.77471	1.71085	0.00889067	0.118389	2.89458	2.11987	6.03324	4.28053	7.16211	3.17079	6.16325	2.72854
ENSRNOT00000023017	B2m	B2m-201	chr3:114087287-114093309	+	protein_coding	0.773406	1.7093	0.0103619	0.125901	9.22355	8.45015	662.779	374.962	672.209	332.959	477.107	339.726
ENSRNOT00000020267	Dbt	Dbt-201	chr2:219563783-219592650	+	protein_coding	0.772575	1.70832	0.00127882	0.0600143	3.91633	3.14376	13.7057	8.62579	14.4369	8.21531	14.1619	6.78305
ENSRNOT00000072916	Tmem200c	Tmem200c-201	chr9:117044533-117050371	+	protein_coding	0.772382	1.70809	0.0409552	0.230797	3.41196	2.63958	12.0741	7.33179	9.0284	4.4853	8.19735	4.29463
ENSRNOT00000001205	Medag	Medag-201	chr12:6711747-6740714	-	protein_coding	0.772333	1.70803	0.0229987	0.177019	2.30807	1.53574	3.14202	1.3049	4.22066	2.40131	4.61639	2.10892
ENSRNOT00000000528	Psmb8	Psmb8-001	chr20:3990820-3993769	+	protein_coding	0.768189	1.70313	0.0319656	0.20471	3.85241	3.08422	12.5377	7.49729	18.7391	7.49641	10.2772	7.44915
ENSRNOT00000020994	Il4r	Il4r-201	chr1:196942367-196967220	+	protein_coding	0.764742	1.69907	0.0380949	0.222723	3.40068	2.63593	11.7824	7.14943	7.80871	4.60064	9.46144	4.26164
ENSRNOT00000016794	Pyroxd1	Pyroxd1-201	chr4:176565694-176581952	+	protein_coding	0.76366	1.69779	0.0143839	0.144546	3.11671	2.35305	7.51369	5.1745	8.91215	4.03729	6.73372	3.28767
ENSRNOT00000055963	Slfn13	Slfn13-201	chr10:70326158-70337532	-	protein_coding	0.762498	1.69643	0.0320807	0.204953	1.8463	1.0838	3.06803	1.37004	3.30969	1.06082	1.65183	0.949742
ENSRNOT00000003780	Tob1	Tob1-201	chr10:81913689-81915716	+	protein_coding	0.761036	1.69471	0.000303427	0.0460238	5.5142	4.75317	43.2578	27.1278	43.8159	24.0676	47.1282	26.8156
ENSRNOT00000071795	AABR07035375.1	AABR07035375.1-201	chr12:11806834-11808977	-	protein_coding	0.760697	1.69431	0.0223778	0.174581	4.20477	3.44408	18.3012	13.5099	16.862	8.39205	17.1876	8.4599
ENSRNOT00000002346	Hes1	Hes1-201	chr11:74312806-74315248	-	protein_coding	0.759174	1.69252	0.00135476	0.0600143	4.93487	4.1757	29.1231	19.1416	30.9142	17.0717	28.768	15.2158
ENSRNOT00000028173	Bnip1	Bnip1-201	chr10:16677077-16689321	-	protein_coding	0.758005	1.69115	0.000650482	0.0509854	3.99298	3.23498	14.4007	9.02577	15.1952	7.49277	15.1844	8.80184
ENSRNOT00000003686	Btc	Btc-201	chr14:18231860-18272484	+	protein_coding	0.757505	1.69056	0.00300905	0.076977	1.43058	0.673073	1.78659	0.636253	2.02119	0.512151	1.32643	0.638324
ENSRNOT00000077571	Hist1h2ac	Hist1h2ac-201	chr17:44794130-44794522	+	protein_coding	0.75716	1.69016	0.0437847	0.239012	2.75227	1.99511	4.29352	2.26158	7.78343	3.17235	5.5787	3.6554
ENSRNOT00000028545	Hamp	Hamp-201	chr1:89368021-89369960	-	protein_coding	0.757138	1.69013	0.0428295	0.236313	1.14813	0.390995	1.6775	0.33277	1.04134	0.691797	0.991688	0
ENSRNOT00000089637	Ccdc173	Ccdc173-201	chr3:55996499-56030744	-	protein_coding	0.757103	1.69009	0.0118577	0.134255	1.93118	1.17408	3.00491	1.44192	3.12726	0.84698	2.35564	1.54745
ENSRNOT00000068026	Rhbdf2	Rhbdf2-201	chr10:105573752-105600913	-	protein_coding	0.754478	1.68702	0.00573549	0.0985463	2.87309	2.11861	7.70383	3.6479	6.05647	3.14339	5.40261	3.25286
ENSRNOT00000047634	Zfand2a	Zfand2a-201	chr12:17252093-17263477	+	protein_coding	0.751905	1.68401	0.00572046	0.0985463	4.01205	3.26014	16.6464	9.61105	15.7102	8.94426	13.243	7.33433
ENSRNOT00000082616	Fam49a	Fam49a-201	chr6:37555182-37665064	+	protein_coding	0.751793	1.68388	0.00518021	0.0951311	5.41292	4.66113	37.8915	20.8075	41.7746	25.0633	45.4849	27.4957
ENSRNOT00000067013	Pwwp2a	Pwwp2a-201	chr10:29289203-29334478	+	protein_coding	0.750822	1.68275	0.0116643	0.133537	3.6247	2.87388	12.1272	8.18599	11.1475	5.70608	10.7698	5.39403
ENSRNOT00000020316	Pdpn	Pdpn-201	chr5:161947137-161981441	-	protein_coding	0.750097	1.68191	0.00185292	0.0640292	8.11758	7.36748	300.282	179.574	269.035	167.247	262.336	147.216
ENSRNOT00000054850	Kdm2a	Kdm2a-201	chr1:219566156-219640294	-	protein_coding	0.749681	1.68142	0.00394753	0.0857342	4.90635	4.15667	31.2263	19.8725	27.5504	15.3191	28.3127	15.6562
ENSRNOT00000004713	Adamts4	Adamts4-201	chr13:89622632-89634419	+	protein_coding	0.749021	1.68065	0.0085001	0.116122	3.95249	3.20347	16.947	9.70939	13.7247	7.78749	13.0416	7.30603
ENSRNOT00000078108	Mast3	Mast3-202	chr16:20395845-20413633	+	protein_coding	0.746639	1.67788	0.039009	0.22514	1.30878	0.562138	1.97336	0.618548	1.82984	0.526049	0.806899	0.303067
ENSRNOT00000085736	Ern1	Ern1-202	chr10:94588555-94681914	-	protein_coding	0.746541	1.67777	0.00107265	0.0593934	2.45846	1.71192	3.96038	2.38021	4.78794	2.3941	4.78327	2.06444
ENSRNOT00000086541	Ogfr	Ogfr-202	chr3:176093640-176099987	+	protein_coding	0.746372	1.67757	0.000727018	0.0519846	5.34263	4.59626	43.7242	24.4229	38.1523	22.423	37.1573	22.7667
ENSRNOT00000017550	Lonrf3	Lonrf3-201	chrX:122938035-122971578	+	protein_coding	0.744238	1.67509	0.0285416	0.194865	5.28822	4.54399	42.8094	16.9296	35.5067	28.2906	36.3081	23.1729
ENSRNOT00000016897	Lgals5	Lgals5-201	chr10:66225995-66229311	-	protein_coding	0.744237	1.67509	0.0104871	0.126898	0.830449	0.0862124	0.964709	0.196348	0.952447	0	0.465862	0
ENSRNOT00000092211	Csrp3	Csrp3-202	chr1:104149705-104166367	-	protein_coding	0.744023	1.67484	0.00040584	0.0475299	0.892704	0.148681	0.935905	0.085317	0.948292	0.140837	0.696892	0.100252
ENSRNOT00000041689	Epha4	Epha4-201	chr9:83111222-83253458	-	protein_coding	0.743249	1.67394	0.00871993	0.117657	5.33142	4.58817	42.8353	26.5086	40.2006	24.0389	35.1429	19.2044
ENSRNOT00000023268	Zfp322a	Zfp322a-201	chr17:44025267-44039284	+	protein_coding	0.740589	1.67086	0.00218266	0.068538	2.1462	1.40561	3.08363	1.90093	3.90828	1.44999	3.32749	1.61632
ENSRNOT00000085966	Aldh1l1	Aldh1l1-202	chr4:123516788-123557501	-	protein_coding	0.739836	1.66999	0.0252458	0.183624	2.52288	1.78304	5.11011	2.54204	3.86513	3.1744	5.38619	1.75676
ENSRNOT00000076269	Slfn13	Slfn13-003	chr10:70336816-70342411	-	protein_coding	0.739831	1.66998	0.0376422	0.221578	2.68171	1.94188	5.64868	3.41304	6.88809	3.10807	4.03639	2.12835
ENSRNOT00000013991	Nrg1	Nrg1-201	chr16:63958645-64057434	+	protein_coding	0.73928	1.66934	0.0284209	0.194662	1.96688	1.2276	2.46227	0.88664	3.27179	2.03717	3.03919	1.24115
ENSRNOT00000017654	Dok5	Dok5-201	chr3:168345152-168482441	+	protein_coding	0.739279	1.66934	0.0123554	0.136563	4.85042	4.11114	22.9046	14.7675	29.2128	18.6633	32.2427	15.6461
ENSRNOT00000011682	Rbms1	Rbms1-201	chr3:46803355-47025128	-	protein_coding	0.737841	1.66768	0.0428368	0.236313	4.94041	4.20257	36.108	21.1507	31.2731	18.1976	23.1726	13.6778
ENSRNOT00000013908	Cyb5r4	Cyb5r4-201	chr8:94693290-94757988	+	protein_coding	0.737185	1.66692	0.00190841	0.0645394	4.91987	4.18268	28.0784	15.6719	28.5687	19.5129	31.2613	16.5117
ENSRNOT00000004919	Pnpt1	Pnpt1-201	chr14:113530470-113561645	+	protein_coding	0.737021	1.66673	0.0132366	0.14036	4.00725	3.27023	16.2734	7.55247	17.1192	9.97398	12.2857	8.56867
ENSRNOT00000088705	Prkar2a	Prkar2a-202	chr8:117486158-117546370	+	protein_coding	0.736962	1.66666	0.00490657	0.09327	2.16073	1.42377	3.71899	1.98502	3.88432	1.61254	2.87868	1.47619
ENSRNOT00000077170	Mfn1	Mfn1-202	chr2:118932209-118973698	+	protein_coding	0.736539	1.66617	0.00398064	0.0860802	4.7384	4.00187	26.7913	17.7782	25.3692	14.4426	24.9537	13.1798
ENSRNOT00000023567	Tpm3	Tpm3-201	chr2:189430041-189451029	+	protein_coding	0.73565	1.66515	0.0125187	0.137794	7.29576	6.56011	128.798	82.1435	178.641	102.876	165.361	96.2802
ENSRNOT00000015958	S100a4	S100a4-201	chr2:189997129-189999604	+	protein_coding	0.735017	1.66442	0.00636999	0.102799	6.93502	6.2	117.064	63.9715	119.106	87.2795	128.2	68.2751
ENSRNOT00000054864	Lsp1	Lsp1-201	chr1:215628785-215662504	+	protein_coding	0.733064	1.66217	0.00218169	0.068538	4.61664	3.88357	22.762	15.5153	24.2815	14.0095	23.5783	11.9706
ENSRNOT00000025797	Pde8a	Pde8a-201	chr1:143036218-143159433	+	protein_coding	0.732952	1.66204	0.0316701	0.204012	2.18234	1.44939	4.16129	2.63113	3.16898	1.34981	3.3457	1.38699
ENSRNOT00000044348	Lpar1	Lpar1-201	chr5:75557042-75676584	-	protein_coding	0.731924	1.66085	0.00129652	0.0600143	4.80168	4.06976	28.2124	16.0976	27.6042	17.1722	24.963	14.2411
ENSRNOT00000004698	Tbx2	Tbx2-201	chr10:73279119-73289921	+	protein_coding	0.72863	1.65707	0.0077435	0.110824	2.58642	1.85779	4.49858	2.61561	4.94892	2.12397	5.62346	3.21567
ENSRNOT00000091973	AABR07012826.1	AABR07012826.1-201	chr2:209661244-209779614	+	protein_coding	0.72781	1.65612	0.0485078	0.251769	2.51075	1.78294	5.60856	3.35996	3.3694	2.18948	5.41063	1.93055
ENSRNOT00000083934	Cep162	Cep162-202	chr8:94864313-94922017	-	protein_coding	0.727027	1.65522	0.00410085	0.0868164	3.55291	2.82588	11.1776	7.2085	10.1167	5.98699	10.9414	5.21539
ENSRNOT00000077853	AABR07018857.1	AABR07018857.1-201	chr15:76788915-76789298	-	protein_coding	0.726801	1.65497	0.00101523	0.0593934	3.40188	2.67508	9.63272	5.63558	8.8493	4.85264	10.276	5.70824
ENSRNOT00000042240	Fyttd1	Fyttd1-201	chr11:71116581-71136673	-	protein_coding	0.72632	1.65441	0.000273128	0.0460238	1.12424	0.397923	1.13287	0.357593	1.16914	0.218791	1.23894	0.382489
ENSRNOT00000005155	Sod3	Sod3-201	chr14:60958592-60964324	-	protein_coding	0.72576	1.65377	0.0442745	0.240323	6.09605	5.37029	53.2762	31.6431	71.8886	42.2128	79.912	49.1709
ENSRNOT00000086726	Ablim1	Ablim1-002	chr1:277870368-277939089	-	protein_coding	0.725512	1.65349	0.00480138	0.0924952	0.944595	0.219082	0.976606	0.205943	1.14872	0.243108	0.678622	0.051999
ENSRNOT00000022253	Fgfr2	Fgfr2-201	chr1:200590953-200696928	-	protein_coding	0.724852	1.65273	0.0124296	0.137139	6.7821	6.05725	108.998	52.5874	105.718	68.5835	112.56	78.1901
ENSRNOT00000084460	Map2k7	Map2k7-202	chr12:2548218-2555164	-	protein_coding	0.724644	1.65249	0.01861	0.161823	3.15548	2.43083	7.16835	4.83408	10.3575	3.98191	6.62537	4.39376
ENSRNOT00000029238	Mrpl22	Mrpl22-201	chr10:43601689-43612121	+	protein_coding	0.723413	1.65108	0.00439432	0.0890893	5.01352	4.29011	28.8984	18.6818	32.528	21.2981	32.6207	16.0617
ENSRNOT00000000514	C4a	C4a-001	chr20:4495465-4508214	-	protein_coding	0.721134	1.64848	0.0497635	0.255007	1.13877	0.41764	1.28257	0.903472	1.22652	0.08402	1.10069	0.155001
ENSRNOT00000084637	Zfp655	Zfp655-001	chr12:11127754-11144754	-	protein_coding	0.720623	1.64789	0.00863908	0.117371	3.62753	2.90691	12.0344	8.16217	11.1847	5.70526	10.8872	5.86727
ENSRNOT00000011580	Emp1	Emp1-201	chr4:169147243-169181966	+	protein_coding	0.717502	1.64433	0.0215846	0.171803	5.92267	5.20517	54.3758	27.985	61.8458	43.8053	63.1368	37.6573
ENSRNOT00000074225	Syngr2	Syngr2-201	chr10:106812739-106816675	+	protein_coding	0.71565	1.64222	8.86099e-05	0.0370883	5.37407	4.65842	41.2276	25.7241	39.82	23.8812	40.3811	23.2214
ENSRNOT00000089609	Capsl	Capsl-201	chr2:58724855-58747843	+	protein_coding	0.715607	1.64217	0.00260407	0.0733968	0.932521	0.216914	1.11464	0.212316	0.66548	0.147971	0.974123	0.128096
ENSRNOT00000072019	Hist1h3a	Hist1h3a-201	chr17:43616247-43616657	+	protein_coding	0.715094	1.64159	0.017029	0.154432	0.829738	0.114644	0.474628	0	0.856079	0.269211	1.05139	0
ENSRNOT00000001093	Dse	Dse-201	chr20:27703744-27782586	-	protein_coding	0.714336	1.64073	0.0146063	0.144824	2.94259	2.22826	5.45698	4.0795	7.28043	2.97467	7.49854	4.0956
ENSRNOT00000043216	Unc13b	Unc13b-201	chr5:58505500-58715576	+	protein_coding	0.713791	1.64011	0.0369429	0.219426	2.23275	1.51896	4.36229	2.798	3.70087	1.54954	3.11949	1.43073
ENSRNOT00000004017	Nfia	Nfia-201	chr5:116421900-116751398	+	protein_coding	0.713427	1.6397	0.000512426	0.0486047	5.94889	5.23546	62.8297	35.0932	59.8428	40.2534	59.695	34.9095
ENSRNOT00000014458	Pithd1	Pithd1-201	chr5:154322551-154332940	-	protein_coding	0.711932	1.638	0.00558366	0.0980562	6.45629	5.74436	73.1615	51.2948	93.2342	56.19	95.8777	50.5102
ENSRNOT00000074634	Samd15	Samd15-201	chr6:111223026-111241303	+	protein_coding	0.711849	1.6379	0.00255713	0.0729135	1.57876	0.86691	2.27383	0.939537	2.10108	0.749852	1.62538	0.787305
ENSRNOT00000066120	Camta1	Camta1-201	chr5:168141547-168734296	-	protein_coding	0.711837	1.63789	0.0109442	0.129265	2.34967	1.63784	4.41257	1.69187	3.86504	2.81997	4.02895	1.9309
ENSRNOT00000011065	Vamp7	Vamp7-201	chr12:18996591-19030381	+	protein_coding	0.7117	1.63773	0.0418831	0.234138	4.23203	3.52033	16.2617	9.61126	18.1164	14.637	19.1102	8.10448
ENSRNOT00000056644	Exo5	Exo5-201	chr5:139849930-139853247	-	protein_coding	0.711461	1.63746	0.0249252	0.182244	2.13825	1.42679	3.40539	1.09843	3.25448	2.40168	3.55203	1.72229
ENSRNOT00000055272	Pde1b	Pde1b-201	chr7:145117951-145145376	+	protein_coding	0.7106	1.63648	0.00477368	0.0922161	3.8782	3.1676	15.715	8.94206	13.2528	7.88796	12.3463	7.2102
ENSRNOT00000086119	LOC100151767	LOC100151767-202	chr8:55038597-55048540	-	protein_coding	0.708597	1.63421	7.13067e-05	0.0370883	5.03003	4.32143	31.1281	18.5711	31.4725	18.3777	32.4325	20.0729
ENSRNOT00000078856	Nfkbiz	Nfkbiz-202	chr11:47260641-47270163	+	protein_coding	0.708125	1.63368	0.0294895	0.197625	3.40614	2.69801	11.4763	4.43474	9.66677	5.28416	7.95219	7.00061
ENSRNOT00000067727	Nphp1	Nphp1-201	chr3:120316047-120373500	-	protein_coding	0.704371	1.62943	0.000527796	0.0490101	4.67724	3.97287	22.5636	14.2295	25.1761	15.4024	26.1536	14.4977
ENSRNOT00000051802	Ocel1	Ocel1-201	chr16:19767264-19769033	+	protein_coding	0.703814	1.6288	0.0452327	0.24283	2.04327	1.33946	2.19368	1.28038	4.5532	1.61638	2.94844	1.71609
ENSRNOT00000019305	P2ry1	P2ry1-201	chr2:151314818-151320319	+	protein_coding	0.702575	1.62741	0.00744193	0.109544	2.60747	1.90489	4.70281	2.16312	5.36496	2.83832	5.23584	3.32548
ENSRNOT00000043153	AABR07024439.1	AABR07024439.1-201	chr16:43814-45929	-	protein_coding	0.702181	1.62696	0.0188348	0.162923	2.35165	1.64947	5.56503	2.04452	3.592	2.22867	3.41073	2.14104
ENSRNOT00000060355	Gtpbp3	Gtpbp3-201	chr16:19896986-19902245	+	protein_coding	0.701125	1.62577	0.0270515	0.190131	2.45518	1.75405	4.26836	3.36201	4.82958	2.25244	4.36948	1.70501
ENSRNOT00000084726	Rsph1	Rsph1-201	chr20:9998701-10013190	-	protein_coding	0.700874	1.62549	0.00546467	0.0972492	4.00684	3.30597	16.5153	9.95649	13.1832	8.97461	15.7243	7.85154
ENSRNOT00000026354	Stat5b	Stat5b-201	chr10:88686207-88754829	-	protein_coding	0.700729	1.62533	0.0160064	0.15029	3.95003	3.2493	15.6734	9.02549	17.0556	8.39162	11.2629	8.13189
ENSRNOT00000039481	Znhit3	Znhit3-201	chr10:72228222-72235888	-	protein_coding	0.698406	1.62271	0.021033	0.169715	2.65027	1.95187	5.12405	2.37946	4.94368	2.45194	5.79736	3.96364
ENSRNOT00000027060	B3galt6	B3galt6-201	chr5:173423475-173425611	-	protein_coding	0.697385	1.62156	0.0137508	0.142555	1.65095	0.953564	1.73403	1.30936	2.39406	0.857204	2.33759	0.693571
ENSRNOT00000003414	Rap2c	Rap2c-201	chrX:138224040-138237157	-	protein_coding	0.695464	1.6194	0.000157824	0.0425233	4.74639	4.05092	27.5576	16.0296	24.9764	15.5873	25.0685	15.1201
ENSRNOT00000016328	Dusp4	Dusp4-201	chr16:61078175-61091169	-	protein_coding	0.695462	1.6194	0.035445	0.215987	3.1147	2.41924	9.77968	5.26892	7.55256	4.38463	6.04947	3.53362
ENSRNOT00000020065	Mapkapk3	Mapkapk3-201	chr8:116012121-116045954	-	protein_coding	0.695379	1.61931	0.0181031	0.159111	5.0176	4.32223	34.3244	23.9762	28.0933	16.8441	32.0736	16.9613
ENSRNOT00000093355	Eif4e	Eif4e-201	chr2:243840134-243850928	+	protein_coding	0.694869	1.61874	0.00712822	0.108219	0.713817	0.0189486	0.789784	0.021881	0.816279	0	0.357244	0.017916
ENSRNOT00000028793	Txnip	Txnip-201	chr2:198683159-198686974	+	protein_coding	0.694304	1.6181	0.0149507	0.145752	1.37985	0.685546	2.19897	0.783187	1.26596	0.554784	1.43146	0.500524
ENSRNOT00000031492	Arhgap42	Arhgap42-201	chr8:7213822-7426611	-	protein_coding	0.694009	1.61777	0.0034564	0.0815536	4.82649	4.13248	23.8268	15.4729	28.0822	17.1347	30.6377	17.06
ENSRNOT00000023605	Tpm3	Tpm3-202	chr2:189430083-189449223	+	protein_coding	0.693094	1.61675	0.0231232	0.177218	4.78746	4.09436	21.7623	13.8286	27.5783	15.8582	31.3781	18.9373
ENSRNOT00000047708	Mthfd2l	Mthfd2l-201	chr14:18640279-18720357	-	protein_coding	0.692221	1.61577	0.00450835	0.0901234	3.65739	2.96517	12.0504	6.21539	12.6992	7.74726	10.2366	6.5454
ENSRNOT00000022046	Ppp1r14c	Ppp1r14c-201	chr1:39811314-39923057	+	protein_coding	0.691971	1.61549	0.0267027	0.189188	3.74072	3.04875	10.3452	5.61287	13.0698	8.32339	13.9659	8.19029
ENSRNOT00000081195	Smarcd1	Smarcd1-201	chr7:141355994-141366732	+	protein_coding	0.691463	1.61492	0.00249798	0.0722388	4.59676	3.90529	24.2419	16.0103	23.0185	13.614	22.3678	12.5317
ENSRNOT00000036791	Lcor	Lcor-201	chr1:260798239-260804901	+	protein_coding	0.69124	1.61467	0.0167402	0.153482	0.821682	0.130442	0.684903	0.311597	0.584294	0	1.06843	0
ENSRNOT00000034746	LOC102555377	LOC102555377-201	chr1:62133816-62174310	+	protein_coding	0.689243	1.61244	0.0101344	0.125189	2.18727	1.49802	3.48008	2.40281	3.49527	1.77846	3.69091	1.38347
ENSRNOT00000005686	Irak3	Irak3-201	chr7:64923615-64982281	-	protein_coding	0.688224	1.6113	0.00042739	0.0475299	3.32154	2.63332	9.18764	5.46502	9.45537	5.31427	8.38071	4.85096
ENSRNOT00000006765	Upp1	Upp1-201	chr14:89314176-89334276	+	protein_coding	0.687488	1.61048	0.0142646	0.143892	2.10119	1.41371	3.78359	1.45668	3.74001	1.90296	2.48365	1.65164
ENSRNOT00000066525	Cep95	Cep95-201	chr10:94988362-95016344	+	protein_coding	0.686159	1.60899	0.00652476	0.103924	4.68464	3.99848	25.3156	16.2366	27.282	15.9297	21.852	12.9921
ENSRNOT00000005910	Btg1	Btg1-201	chr7:37812831-37815088	+	protein_coding	0.685407	1.60816	0.0108112	0.128594	7.79688	7.11147	267.222	136.759	210.804	147.734	192.578	128.054
ENSRNOT00000028067	Ifi35	Ifi35-201	chr10:89358376-89366626	+	protein_coding	0.684074	1.60667	0.0112189	0.131176	4.2216	3.53753	20.1998	11.6642	18.8688	10.1744	14.4164	10.0638
ENSRNOT00000021366	Ube3a	Ube3a-201	chr1:116587815-116678161	+	protein_coding	0.683686	1.60624	0.000202667	0.045017	4.69469	4.01101	24.8004	14.939	26.5228	15.5421	23.4575	14.8946
ENSRNOT00000061569	Ndufaf6	Ndufaf6-201	chr5:24297094-24320786	-	protein_coding	0.683316	1.60583	0.0114054	0.132193	2.79552	2.1122	5.50713	2.71436	5.86928	4.20374	6.48697	3.1813
ENSRNOT00000090811	Zfp933	Zfp933-201	chr5:164646666-164648328	-	protein_coding	0.682845	1.6053	0.0457645	0.244907	3.79992	3.11708	14.8359	10.3876	13.6593	6.7948	10.639	6.35805
ENSRNOT00000074747	Uqcc3	Uqcc3-201	chr1:225076301-225077079	-	protein_coding	0.68177	1.60411	0.0181042	0.159111	4.79188	4.11011	21.5822	15.3235	28.383	18.5649	31.0359	15.1253
ENSRNOT00000055562	Ctnnbip1	Ctnnbip1-201	chr5:166464252-166513027	+	protein_coding	0.679266	1.60133	0.00423925	0.0877393	4.05658	3.37731	14.1645	10.0851	15.2207	9.76771	17.7308	8.40056
ENSRNOT00000012831	Il12a	Il12a-201	chr2:165076607-165084318	+	protein_coding	0.676918	1.59872	0.0142447	0.143769	1.28097	0.604052	1.57222	0.27325	1.63907	0.673217	1.11384	0.648343
ENSRNOT00000086766	Lzts2	Lzts2-202	chr1:264768105-264776516	+	protein_coding	0.675944	1.59764	0.00170677	0.0628078	2.36021	1.68427	4.57503	2.05829	3.78538	2.09297	4.07367	2.50909
ENSRNOT00000074873	LOC100911319	LOC100911319-201	chr7:2351933-2353875	-	protein_coding	0.675937	1.59763	0.000130051	0.0407004	6.84926	6.17332	114.409	74.4565	114.481	72.4811	114.013	66.7945
ENSRNOT00000011490	Xpc	Xpc-201	chr4:123134457-123161985	-	protein_coding	0.67418	1.59569	0.00224404	0.0690711	4.71839	4.04421	27.5732	17.175	23.3667	14.9133	25.2044	14.5257
ENSRNOT00000006725	Zfp36l2	Zfp36l2-201	chr6:7417425-7421456	-	protein_coding	0.674163	1.59567	0.0017238	0.0628375	6.49165	5.81749	89.4883	61.8144	90.2343	55.313	87.2657	49.7044
ENSRNOT00000057136	Per1	Per1-201	chr10:55687050-55695994	+	protein_coding	0.673671	1.59513	0.00470736	0.0918305	4.64367	3.97	25.6068	16.6099	21.9924	12.8423	24.5316	14.7871
ENSRNOT00000006230	Spop	Spop-201	chr10:83231409-83311592	+	protein_coding	0.673506	1.59494	0.00037109	0.0475299	4.97665	4.30314	29.8981	20.1599	31.3152	18.719	30.2625	17.4385
ENSRNOT00000026303	Egr1	Egr1-201	chr18:27657628-27661429	+	protein_coding	0.673073	1.59447	0.0232495	0.177873	7.38315	6.71007	201.856	108.91	131.936	95.0535	171.511	107.705
ENSRNOT00000074345	Iqcc	Iqcc-201	chr5:147819618-147823232	-	protein_coding	0.672356	1.59367	0.0113303	0.13184	2.23457	1.56221	3.53042	2.15955	4.52325	1.60153	3.16568	2.13304
ENSRNOT00000033873	Zfp334	Zfp334-201	chr3:162057482-162059524	-	protein_coding	0.671373	1.59259	0.0282258	0.194278	4.55775	3.88638	24.6742	18.1758	21.3216	11.5591	21.795	12.4289
ENSRNOT00000012734	Rab11fip2	Rab11fip2-201	chr1:281065168-281101438	-	protein_coding	0.669712	1.59076	0.00532217	0.0958764	3.61413	2.94442	11.5038	7.74073	10.1844	5.87189	12.129	6.59365
ENSRNOT00000070851	LOC102550729	LOC102550729-201	chr18:87637608-87637985	+	protein_coding	0.667118	1.5879	0.0246655	0.181725	1.90282	1.2357	3.08109	1.22478	2.73817	0.973816	2.42752	1.97409
ENSRNOT00000000649	Btbd9	Btbd9-201	chr20:8901931-9249820	-	protein_coding	0.666198	1.58689	0.0122931	0.13628	3.08584	2.41964	8.54577	5.17439	7.36863	4.39535	6.66174	3.59772
ENSRNOT00000022847	Pla2g2e	Pla2g2e-201	chr5:157327657-157333039	+	protein_coding	0.666158	1.58684	0.0195183	0.165616	1.33814	0.671987	1.9815	0.55815	1.5463	0.419155	1.12873	0.82905
ENSRNOT00000028075	Ccdc51	Ccdc51-201	chr8:117820538-117830842	+	protein_coding	0.665106	1.58568	0.0144629	0.144715	2.73538	2.07027	5.08581	3.76476	5.17899	3.22935	6.85334	2.67558
ENSRNOT00000001695	Col6a2	Col6a2-201	chr20:12773427-12801180	+	protein_coding	0.664841	1.58539	0.044437	0.24077	5.08547	4.42063	35.2625	28.1219	33.2464	17.6954	30.5185	17.0415
ENSRNOT00000006142	Cthrc1	Cthrc1-201	chr7:77966722-77977004	+	protein_coding	0.662701	1.58304	0.0431467	0.23725	4.43799	3.77529	21.5763	14.5736	24.1804	14.3304	16.9137	9.75174
ENSRNOT00000024775	Gda	Gda-201	chr1:238982392-239057732	-	protein_coding	0.662095	1.58238	0.00759633	0.110012	5.11849	4.45639	34.976	18.4739	34.8808	24.9238	31.4771	19.959
ENSRNOT00000090565	Pla2g6	Pla2g6-204	chr7:120519479-120559157	-	protein_coding	0.662028	1.58231	0.0192824	0.164064	2.11982	1.45779	3.03445	2.23426	3.72006	1.89258	3.3118	1.21543
ENSRNOT00000045987	Ror1	Ror1-201	chr5:119097715-119241733	+	protein_coding	0.66114	1.58133	0.00731099	0.109061	1.20561	0.54447	1.03446	0.384235	1.35017	0.646788	1.56583	0.361
ENSRNOT00000018849	Ncoa7	Ncoa7-201	chr1:29225707-29385199	+	protein_coding	0.66014	1.58024	0.000467187	0.0475848	4.53919	3.87905	21.8185	14.7066	22.8998	13.8776	22.047	12.6306
ENSRNOT00000004347	Pcp4l1	Pcp4l1-201	chr13:89542378-89565813	-	protein_coding	0.659752	1.57981	0.0184946	0.1615	6.20895	5.5492	79.5465	55.0266	62.2676	42.1767	78.4355	41.4409
ENSRNOT00000021569	Fzd7	Fzd7-201	chr9:66305731-66308550	+	protein_coding	0.658059	1.57796	0.0100503	0.1246	2.73294	2.07488	5.47393	3.73135	5.50222	3.54056	5.98014	2.48107
ENSRNOT00000042973	Tnfaip2	Tnfaip2-201	chr6:135890931-135903647	+	protein_coding	0.658049	1.57795	0.0351064	0.215038	5.25941	4.60136	49.4787	25.2826	33.0752	21.5028	31.6718	23.1845
ENSRNOT00000089104	Mcfd2	Mcfd2-202	chr6:10887288-10899200	-	protein_coding	0.657805	1.57768	0.00473155	0.0920128	4.87272	4.21491	28.7576	20.6227	28.0818	16.9459	28.0592	15.5033
ENSRNOT00000011499	Arpc3	Arpc3-201	chr12:39653953-39667849	-	protein_coding	0.65431	1.57386	0.00104721	0.0593934	7.50257	6.84826	171.84	104.03	184.417	122	185.082	117.407
ENSRNOT00000029768	Scx	Scx-201	chr7:117519075-117521093	+	protein_coding	0.65308	1.57252	7.32414e-05	0.0370883	2.89094	2.23786	6.6014	3.93968	6.37647	3.65148	6.27843	3.56772
ENSRNOT00000028972	LOC100125362	LOC100125362-201	chr8:57248620-57255263	-	protein_coding	0.651946	1.57129	0.00408336	0.0865862	2.45589	1.80394	4.33671	2.13652	4.08741	2.74855	5.08297	2.62083
ENSRNOT00000026087	Rbm22	Rbm22-201	chr18:55828158-55838966	+	protein_coding	0.651913	1.57125	0.000635433	0.0509196	5.61652	4.96461	45.4018	31.931	50.8355	30.5374	48.0979	28.3128
ENSRNOT00000066808	Ctnnbl1	Ctnnbl1-201	chr3:154212202-154373169	+	protein_coding	0.650511	1.56972	0.00195523	0.0649799	5.67205	5.02154	55.3153	32.9796	48.6497	32.297	46.4057	29.2886
ENSRNOT00000020161	Acsl3	Acsl3-201	chr9:84569597-84593565	+	protein_coding	0.650056	1.56923	0.0159995	0.15029	7.08576	6.43571	149.556	99.8813	134.961	87.4607	121.454	71.6879
ENSRNOT00000034545	LOC691170	LOC691170-201	chr7:13318533-13337858	+	protein_coding	0.64874	1.5678	0.0077045	0.110606	3.09553	2.44678	7.18356	5.16818	8.32345	4.59164	7.185	3.69863
ENSRNOT00000013573	Prpsap1	Prpsap1-201	chr10:105430520-105452228	-	protein_coding	0.648441	1.56747	0.0195935	0.165949	5.19388	4.54544	34.121	28.4533	37.2661	20.1914	35.4888	19.4008
ENSRNOT00000002887	Barhl2	Barhl2-201	chr14:4362717-4367605	+	protein_coding	0.647736	1.56671	0.0272163	0.190366	0.934193	0.286458	1.3852	0.295366	0.623666	0.071179	0.801519	0.307503
ENSRNOT00000047669	Cttn	Cttn-204	chr1:215255381-215290845	-	protein_coding	0.647067	1.56598	0.0497952	0.255007	2.7628	2.11574	4.21127	2.99438	6.27362	4.13859	7.24834	2.9665
ENSRNOT00000010620	Sema7a	Sema7a-201	chr8:62723788-62745868	+	protein_coding	0.646643	1.56552	0.0243677	0.180731	4.59692	3.95027	18.8283	16.3433	23.4331	13.994	28.2527	13.2037
ENSRNOT00000042639	Ammecr1	Ammecr1-201	chrX:114131898-114232939	-	protein_coding	0.645025	1.56377	0.0157134	0.149413	1.68391	1.03888	2.266	0.872194	2.6762	1.37638	1.76251	0.94956
ENSRNOT00000002114	Nfe2l2	Nfe2l2-201	chr3:62497571-62524996	-	protein_coding	0.644843	1.56357	0.00047096	0.0475848	7.73941	7.09456	219.223	131.253	219.421	144.063	200.032	132.066
ENSRNOT00000084563	Tnc	Tnc-201	chr5:79789671-79874671	-	protein_coding	0.643917	1.56257	0.0492561	0.253771	7.42957	6.78565	139.946	89.3815	168.295	115.136	213.719	126.941
ENSRNOT00000030449	Dusp23	Dusp23-201	chr13:91018510-91020112	-	protein_coding	0.64378	1.56242	0.0305768	0.200371	2.18982	1.54604	4.12587	2.31031	3.82518	2.16611	2.83994	1.37586
ENSRNOT00000083698	Pemt	Pemt-201	chr10:46339821-46404642	-	protein_coding	0.643307	1.56191	0.0225194	0.175047	1.08574	0.442437	0.889585	0.133966	1.03706	0.436974	1.48402	0.539968
ENSRNOT00000028117	Kcnn3	Kcnn3-201	chr2:188844073-188988774	+	protein_coding	0.643214	1.56181	0.0205515	0.167776	2.56806	1.92484	5.16021	3.43344	4.88502	3.10213	4.75231	2.00992
ENSRNOT00000082687	Arcn1	Arcn1-201	chr8:49051246-49075892	-	protein_coding	0.642908	1.56147	0.00221447	0.0686226	6.49877	5.85586	80.9386	53.2205	94.7691	61.3019	93.2456	56.5052
ENSRNOT00000045086	Rnf32	Rnf32-202	chr4:2053712-2111610	+	protein_coding	0.642538	1.56107	0.0052786	0.0954615	2.64535	2.00281	4.77396	2.77699	5.03448	3.46908	6.02869	2.81377
ENSRNOT00000079053	Zfp9	Zfp9-203	chr4:150517930-150522351	-	protein_coding	0.64177	1.56024	0.0274063	0.190971	0.792219	0.150449	0.345995	0.081063	0.904057	0.181032	1.02638	0.070918
ENSRNOT00000020625	Alad	Alad-001	chr5:78368867-78379346	-	protein_coding	0.640768	1.55916	0.0404833	0.229423	3.35867	2.7179	12.5557	5.36992	7.69061	6.2521	8.16242	5.16473
ENSRNOT00000089970	Wnt5b	Wnt5b-202	chr4:151500957-151516223	-	protein_coding	0.64056	1.55893	0.0114502	0.132302	2.32982	1.68926	3.30968	2.19159	4.62391	2.60135	4.24267	1.91796
ENSRNOT00000078368	Zfp707l1	Zfp707l1-202	chr7:116997020-117007078	+	protein_coding	0.64029	1.55864	0.00329005	0.0798503	2.57386	1.93357	5.68657	3.04431	4.5123	2.8865	4.72652	2.54636
ENSRNOT00000086678	Hes6	Hes6-202	chr9:98550022-98551438	-	protein_coding	0.638983	1.55723	0.00081812	0.0543202	4.88059	4.2416	29.5726	17.4053	26.7144	19.3891	29.1697	17.0389
ENSRNOT00000048529	Tnfrsf1a	Tnfrsf1a-201	chr4:157864969-157877633	+	protein_coding	0.637574	1.55571	0.0278257	0.192738	6.39939	5.76182	93.4146	66.2132	76.4706	51.8999	81.2341	43.9296
ENSRNOT00000086393	LOC103693563	LOC103693563-202	chr11:57486775-57498568	+	protein_coding	0.637516	1.55565	0.026461	0.188409	1.97582	1.33831	2.08474	1.37439	3.47977	1.48583	3.40426	1.73898
ENSRNOT00000020702	Dnajc25	Dnajc25-201	chr5:76150840-76171423	+	protein_coding	0.634397	1.55229	0.0101506	0.125305	4.61571	3.98132	23.0449	12.7175	26.6538	16.1688	21.1629	15.729
ENSRNOT00000083595	Rufy4	Rufy4-201	chr9:81403270-81421990	+	protein_coding	0.633747	1.55159	0.00262183	0.0733968	1.12154	0.487789	1.2086	0.375619	0.948233	0.479783	1.39382	0.354632
ENSRNOT00000040865	Mprip	Mprip-202	chr10:46018659-46133571	+	protein_coding	0.633646	1.55148	0.0494113	0.25418	4.52712	3.89348	25.9266	12.6922	20.6894	18.4093	19.988	11.3503
ENSRNOT00000011326	RGD1309995	RGD1309995-201	chr7:26311094-26361221	-	protein_coding	0.630295	1.54788	0.00754643	0.109961	5.35113	4.72083	47.2587	25.3548	37.9488	26.0376	35.1808	24.7339
ENSRNOT00000004546	Hs3st3b1	Hs3st3b1-201	chr10:50366952-50402616	-	protein_coding	0.629599	1.54714	0.00271974	0.0741387	2.6813	2.0517	5.72723	3.49376	5.51819	3.27195	5.0186	2.71225
ENSRNOT00000009840	Trib3	Trib3-201	chr3:147813473-147819571	-	protein_coding	0.629403	1.54692	0.0484097	0.251648	1.105	0.475592	1.26093	0.466728	1.72325	0.380498	0.616354	0.327752
ENSRNOT00000032089	Fdft1	Fdft1-201	chr15:46339249-46367302	-	protein_coding	0.62892	1.54641	0.00477346	0.0922161	4.81671	4.18779	24.8072	16.2267	29.9967	19.3715	26.9813	16.2476
ENSRNOT00000072411	Sulf1	Sulf1-202	chr5:5999475-6083083	-	protein_coding	0.6284	1.54585	0.0392032	0.225503	3.80509	3.17669	10.3758	9.29057	13.4896	6.54362	15.5691	8.52392
ENSRNOT00000016098	LOC100912059	LOC100912059-201	chr16:70081035-70082262	+	protein_coding	0.628282	1.54572	0.0149078	0.145563	1.83598	1.2077	3.32175	1.41434	2.41507	1.1498	2.08318	1.37393
ENSRNOT00000019671	Mtfmt	Mtfmt-201	chr8:70952203-70986408	+	protein_coding	0.627553	1.54494	0.00268368	0.0738051	4.14525	3.5177	17.2264	11.5801	17.1078	10.6614	15.7867	9.24147
ENSRNOT00000005504	Prorsd1	Prorsd1-201	chr14:113938061-113940330	-	protein_coding	0.62725	1.54462	0.0477954	0.25023	1.86596	1.23871	3.19714	1.35849	3.10687	1.72241	1.80971	1.04679
ENSRNOT00000085229	Ascc1	Ascc1-201	chr20:29558689-29648893	+	protein_coding	0.627015	1.54437	0.0167057	0.153451	3.65501	3.02799	10.0818	8.00306	13.8821	7.3899	11.1207	6.18457
ENSRNOT00000076510	Eda2r	Eda2r-001	chrX:66561286-66602458	-	protein_coding	0.625319	1.54255	0.0319778	0.204717	1.47545	0.850132	1.322	0.695837	2.46147	0.67964	1.67512	1.05658
ENSRNOT00000080822	Ier3	Ier3-003	chr20:3438968-3439983	-	protein_coding	0.624291	1.54145	0.0104912	0.126898	3.08718	2.46289	6.85581	3.86034	8.74678	5.0734	7.01584	4.67692
ENSRNOT00000041106	Mknk2	Mknk2-201	chr7:11908107-11919156	+	protein_coding	0.621973	1.53898	0.00130822	0.0600143	4.32693	3.70496	18.4511	13.2458	18.5638	11.2393	20.2427	11.7193
ENSRNOT00000001338	LOC102556092	LOC102556092-201	chr12:37184763-37185548	-	protein_coding	0.621331	1.53829	0.0088273	0.118389	5.71428	5.09295	51.8401	39.7644	51.6842	29.4187	50.983	31.0602
ENSRNOT00000071477	Mcu	Mcu-201	chr20:29038906-29199224	-	protein_coding	0.620554	1.53747	0.0265484	0.188598	3.2613	2.64075	8.35358	4.95264	10.7201	6.04183	7.0416	4.78682
ENSRNOT00000079171	AABR07001926.3	AABR07001926.3-201	chr1:62314276-62316450	-	protein_coding	0.620435	1.53734	0.000540061	0.0490758	2.11313	1.49269	3.17437	1.99264	3.23387	1.7539	3.58157	1.70416
ENSRNOT00000066740	Tekt1	Tekt1-201	chr10:58895674-58924137	-	protein_coding	0.619943	1.53681	0.00202006	0.0660018	2.98264	2.3627	6.5416	4.63031	7.23647	4.17895	6.95045	3.66615
ENSRNOT00000045596	Zfp354a	Zfp354a-201	chr10:36589181-36599618	+	protein_coding	0.619852	1.53672	0.00291114	0.0766586	3.59868	2.97883	10.2013	6.7147	11.9732	6.31477	11.2353	7.68221
ENSRNOT00000021001	Fam212b	Fam212b-201	chr2:208170652-208185965	+	protein_coding	0.619285	1.53611	0.00510116	0.0949753	1.82024	1.20096	2.29506	1.55603	2.71565	1.34881	2.59703	1.02375
ENSRNOT00000018889	Dusp5	Dusp5-201	chr1:274245184-274258595	+	protein_coding	0.618689	1.53548	0.00280564	0.0753751	2.98228	2.36359	7.31614	3.74194	6.95958	4.74614	6.45514	4.00269
ENSRNOT00000089147	Dapk2	Dapk2-202	chr8:71822129-71941910	+	protein_coding	0.617666	1.53439	0.0203064	0.167564	1.68514	1.06748	1.68987	0.863447	2.77729	1.19711	2.27283	1.24832
ENSRNOT00000022527	LOC102547287	LOC102547287-201	chr1:37928102-37932084	-	protein_coding	0.617375	1.53408	0.0282906	0.194311	2.48405	1.86668	4.97242	3.59072	4.77288	2.12239	4.079	2.38383
ENSRNOT00000059478	AABR07067499.1	AABR07067499.1-201	chr9:49430683-49448168	-	protein_coding	0.617369	1.53408	0.0349458	0.214415	4.33576	3.71839	15.1823	11.5649	24.5309	13.1032	18.9285	11.8695
ENSRNOT00000093521	Ggt1	Ggt1-002	chr20:14019723-14020007	-	protein_coding	0.615768	1.53237	0.0413572	0.232147	0.856646	0.240877	0.663484	0.209463	0.57882	0	1.26088	0.364398
ENSRNOT00000025020	Pcgf5	Pcgf5-201	chr1:254974789-255086207	+	protein_coding	0.614923	1.53148	0.0230627	0.177218	3.79428	3.17936	11.9675	8.44574	12.3334	9.61749	14.4448	6.41293
ENSRNOT00000032116	Ido2	Ido2-201	chr16:72268943-72289156	+	protein_coding	0.614529	1.53106	0.00310043	0.077162	0.713944	0.0994148	0.808111	0.098421	0.64424	0	0.48445	0.119468
ENSRNOT00000014879	Osr2	Osr2-201	chr7:74047814-74055256	+	protein_coding	0.614224	1.53073	0.024681	0.181725	1.2961	0.681877	1.39152	0.328287	1.58647	0.995992	1.39394	0.557205
ENSRNOT00000025981	Zfp606	Zfp606-201	chr1:66231763-66254989	-	protein_coding	0.613808	1.53029	0.00574192	0.0985463	2.31804	1.70423	3.55843	2.67207	4.40073	2.15455	4.03648	1.98691
ENSRNOT00000039096	Bbs10	Bbs10-201	chr7:54031316-54034350	+	protein_coding	0.612414	1.52882	0.0439756	0.239613	1.19317	0.580753	1.38317	0.860939	1.63988	0.344994	0.900195	0.336656
ENSRNOT00000089243	Grb14	Grb14-201	chr3:50937669-51054378	-	protein_coding	0.612383	1.52878	0.00269817	0.0739838	3.42508	2.8127	10.4821	6.08658	9.78399	6.63066	9.00823	5.41389
ENSRNOT00000088353	Zfp35	Zfp35-201	chr18:15883182-15898796	+	protein_coding	0.612234	1.52862	0.00473857	0.0920531	3.07469	2.46246	6.76826	3.88575	7.79534	5.03198	7.75282	4.68108
ENSRNOT00000043953	Ramp2	Ramp2-001	chr10:89167146-89168965	+	protein_coding	0.611892	1.52826	0.0305027	0.200169	3.97712	3.36523	14.3334	7.70925	12.486	10.2774	17.8878	10.1409
ENSRNOT00000089384	Ddx56	Ddx56-202	chr14:86376808-86387606	-	protein_coding	0.611385	1.52773	0.0401734	0.22865	2.84464	2.23325	4.92289	2.92557	7.59795	4.29513	6.27837	4.0009
ENSRNOT00000086144	Fam46b	Fam46b-201	chr5:151692108-151700246	+	protein_coding	0.610934	1.52725	0.0137669	0.142555	1.30661	0.695674	1.83289	0.648169	1.03428	0.580111	1.6263	0.631425
ENSRNOT00000078800	Ankrd44	Ankrd44-202	chr9:61231988-61418679	-	protein_coding	0.609798	1.52605	0.0250241	0.182512	2.92912	2.31932	5.72284	3.26245	6.68433	3.87055	7.55267	4.98853
ENSRNOT00000001432	Arl6ip4	Arl6ip4-201	chr12:37904379-37906521	-	protein_coding	0.607513	1.52363	0.00105229	0.0593934	5.14955	4.54204	37.1088	21.3639	33.0472	23.9437	33.4668	21.6652
ENSRNOT00000019816	Glis3	Glis3-201	chr1:246380889-246785360	-	protein_coding	0.606418	1.52247	0.000276028	0.0460238	4.96527	4.35885	31.7781	20.4797	29.6492	19.4304	29.3444	18.6846
ENSRNOT00000016826	Shisa2	Shisa2-201	chr15:39945095-39949393	+	protein_coding	0.605316	1.52131	0.0105931	0.127332	1.10313	0.497815	1.30386	0.205952	1.17971	0.576099	0.974114	0.481352
ENSRNOT00000015278	LOC680700	LOC680700-201	chr5:139932988-139933764	-	protein_coding	0.605072	1.52105	0.00806798	0.112832	1.38483	0.779758	1.58227	0.960585	1.40041	0.566823	1.87302	0.647352
ENSRNOT00000076223	Zfp37	Zfp37-001	chr5:77941148-77945016	-	protein_coding	0.604795	1.52076	0.00191629	0.0645394	5.00768	4.40289	30.7816	19.1188	31.0634	22.7119	31.674	18.8443
ENSRNOT00000055888	Xirp1	Xirp1-201	chr8:128702133-128711221	-	protein_coding	0.603964	1.51989	0.0379871	0.222361	1.0617	0.457734	1.64004	0.530861	0.715259	0.292926	1.00849	0.308778
ENSRNOT00000036194	Raph1	Raph1-201	chr9:67293309-67341341	-	protein_coding	0.602383	1.51822	0.0137294	0.142555	3.12717	2.52478	6.94794	4.00949	8.28065	5.75911	8.04234	4.62892
ENSRNOT00000085570	Isg20	Isg20-201	chr1:140602542-140608946	+	protein_coding	0.602206	1.51804	0.0261606	0.187347	3.86359	3.26138	15.5528	9.40402	13.7794	6.98225	11.6078	9.61683
ENSRNOT00000029620	Psmf1	Psmf1-201	chr3:147238114-147263275	-	protein_coding	0.601959	1.51778	0.00345674	0.0815536	5.10245	4.50049	34.623	19.5084	34.6938	21.7007	30.8894	23.9102
ENSRNOT00000021636	Slc25a37	Slc25a37-201	chr15:51128268-51168384	-	protein_coding	0.601697	1.5175	0.0128521	0.138702	2.75584	2.15414	7.06177	3.70014	5.48559	3.42946	4.89372	3.23567
ENSRNOT00000021430	Lpar6	Lpar6-201	chr15:55126953-55128761	+	protein_coding	0.601404	1.51719	0.0485438	0.251807	2.8473	2.24589	5.93439	2.63643	7.15292	4.25184	5.59241	4.588
ENSRNOT00000087619	NEWGENE_621351	NEWGENE_621351-203	chr4:29535852-29564768	+	protein_coding	0.600022	1.51574	0.0461795	0.245882	5.04257	4.44254	32.2469	26.7842	35.0151	20.2479	28.8989	16.4142
ENSRNOT00000072849	Arrdc3	Arrdc3-201	chr2:8732932-8743069	+	protein_coding	0.59966	1.51536	0.00685409	0.106577	5.42657	4.82691	46.8671	30.4287	40.3719	27.5203	39.1735	24.5068
ENSRNOT00000068629	Psd3	Psd3-204	chr16:23447366-23781604	+	protein_coding	0.598799	1.51446	0.00016317	0.0425574	4.37949	3.78069	19.2592	13.3117	20.0868	12.893	20.1079	12.0563
ENSRNOT00000024766	Msx2	Msx2-201	chr17:11683862-11689527	+	protein_coding	0.598513	1.51415	0.0141933	0.14369	2.05636	1.45785	3.41551	1.6363	2.50451	1.59595	3.65018	2.02884
ENSRNOT00000064946	Eya1	Eya1-201	chr5:4373626-4513142	+	protein_coding	0.598421	1.51406	0.0175587	0.156638	3.68271	3.08428	11.5133	7.04255	14.4765	8.01048	9.93372	7.41869
ENSRNOT00000023079	LOC108348173	LOC108348173-201	chr2:213173403-213178632	-	protein_coding	0.597835	1.51344	0.00513006	0.0949753	2.03233	1.43449	2.83065	1.94758	3.30054	1.8226	3.1551	1.37336
ENSRNOT00000005073	Col5a2	Col5a2-201	chr9:52092511-52238564	-	protein_coding	0.597247	1.51283	0.00943535	0.121899	5.81478	5.21753	48.2959	40.0618	57.8932	36.2447	60.4318	32.6821
ENSRNOT00000040346	Zfp2	Zfp2-201	chr10:36388137-36402619	-	protein_coding	0.59718	1.51276	0.0444604	0.24077	2.15703	1.55985	2.39381	1.80525	4.4052	2.09258	3.83603	1.95385
ENSRNOT00000018246	Cdh6	Cdh6-201	chr2:63101739-63166509	-	protein_coding	0.597105	1.51268	6.36656e-05	0.0370883	5.32584	4.72874	38.8801	25.1812	39.136	26.7525	39.3111	24.6558
ENSRNOT00000016455	Mesdc1	Mesdc1-201	chr1:146027822-146029840	-	protein_coding	0.596398	1.51194	0.0426037	0.235976	2.24373	1.64733	3.7103	3.1058	4.07907	1.76135	3.44072	1.71123
ENSRNOT00000029859	Trappc12	Trappc12-201	chr6:47955310-48020271	-	protein_coding	0.595523	1.51102	0.00926539	0.12069	3.25222	2.65669	8.26665	6.36208	8.91329	5.20965	8.41682	4.48487
ENSRNOT00000089313	Slc39a9	Slc39a9-202	chr6:104291340-104329872	+	protein_coding	0.595471	1.51097	0.00617091	0.101324	3.52412	2.92865	9.37708	7.50807	10.9226	5.99478	11.307	6.41703
ENSRNOT00000073016	Zfp182	Zfp182-201	chrX:984798-999834	+	protein_coding	0.594969	1.51044	0.00603266	0.100358	3.25664	2.66167	8.69122	6.07374	9.40254	4.89867	7.66013	5.07194
ENSRNOT00000086549	Ift122	Ift122-202	chr4:147756553-147826997	+	protein_coding	0.594305	1.50975	0.00518357	0.0951311	3.91028	3.31597	14.5302	8.79961	13.9331	10.3706	13.6556	7.86395
ENSRNOT00000086492	Tnrc6a	Tnrc6a-202	chr1:193076430-193146394	+	protein_coding	0.59417	1.5096	0.00896279	0.118765	3.22064	2.62647	7.54661	5.69862	8.19087	4.40377	9.31286	5.50517
ENSRNOT00000081677	Tmeff2	Tmeff2-202	chr9:55385695-55673829	-	protein_coding	0.592665	1.50803	0.0129428	0.139128	3.80255	3.20988	11.3094	7.23181	14.9074	9.13194	12.8742	8.49782
ENSRNOT00000082287	Unc5c	Unc5c-202	chr2:247248407-247397483	+	protein_coding	0.592199	1.50754	0.0091831	0.120058	2.93456	2.34236	7.30451	3.94629	6.21755	3.51001	6.45536	4.84665
ENSRNOT00000079483	Ldb1	Ldb1-202	chr1:265785425-265798167	-	protein_coding	0.591754	1.50708	0.00203165	0.0662639	6.51901	5.92726	85.6013	65.4183	92.2562	55.0056	94.5109	59.58
ENSRNOT00000000792	Egr2	Egr2-201	chr20:22454463-22459025	-	protein_coding	0.591621	1.50694	0.00141832	0.0605694	3.55985	2.96823	11.8096	7.24435	10.1657	6.40776	10.4668	6.8475
ENSRNOT00000033126	Fbxl2	Fbxl2-201	chr8:122243016-122311431	-	protein_coding	0.591528	1.50684	0.0402537	0.228855	0.891636	0.300108	0.950096	0.611805	0.824093	0.076642	0.79525	0.075575
ENSRNOT00000085954	Zfp689	Zfp689-203	chr1:198895285-199061107	-	protein_coding	0.590374	1.50564	0.0423414	0.235303	2.86028	2.2699	5.17173	5.0323	7.0234	3.39442	6.73255	3.23197
ENSRNOT00000023664	Anxa1	Anxa1-201	chr1:237893966-237910012	-	protein_coding	0.589237	1.50445	0.000596465	0.0500652	8.39545	7.80621	346.723	233.446	319.8	208.797	341.275	226.963
ENSRNOT00000087140	Tle4	Tle4-203	chr1:231393379-231530690	-	protein_coding	0.588581	1.50377	0.0368341	0.219159	2.46839	1.87981	3.64843	2.09029	5.52461	2.9017	4.58879	3.13412
ENSRNOT00000065386	Tiam2	Tiam2-201	chr1:44311513-44433193	+	protein_coding	0.588574	1.50376	0.00458487	0.0904645	4.60219	4.01362	21.6587	15.0246	25.1786	16.913	23.1552	13.6791
ENSRNOT00000078809	-	-	chr1:61870347-61872975	-	protein_coding	0.588448	1.50363	0.0199908	0.167121	1.78315	1.1947	2.12785	1.6366	2.96121	1.2904	2.29057	0.985953
ENSRNOT00000092327	Shank1	Shank1-002	chr1:100299626-100343976	+	protein_coding	0.588282	1.50346	0.048906	0.25291	0.588282	0	0.811953	0	0.66249	0	0.128147	0
ENSRNOT00000022511	Trmu	Trmu-201	chr7:126756151-126772749	+	protein_coding	0.5877	1.50285	0.045173	0.24272	1.05249	0.464792	1.09104	0.231737	1.38712	0.734635	0.787555	0.230334
ENSRNOT00000010103	Atxn7	Atxn7-201	chr15:12425175-12513931	-	protein_coding	0.586953	1.50207	0.00217868	0.068538	3.4992	2.91225	11.4707	6.35149	10.3158	6.64988	9.24514	6.58568
ENSRNOT00000026318	Egfl7	Egfl7-201	chr3:4034921-4043936	+	protein_coding	0.586436	1.50153	0.0298231	0.198527	0.845397	0.258961	0.927559	0.178296	0.600563	0.454155	0.880137	0
ENSRNOT00000013271	Foxp1	Foxp1-201	chr4:131366744-131694755	-	protein_coding	0.586328	1.50142	0.0196551	0.165949	3.9136	3.32727	14.7289	9.49342	15.2887	10.3946	12.3581	7.45681
ENSRNOT00000017600	Add3	Add3-201	chr1:273854248-273961982	+	protein_coding	0.586201	1.50129	0.0178435	0.158494	5.13815	4.55194	33.6357	26.6389	31.5499	22.1827	37.7377	19.1433
ENSRNOT00000008101	LOC102554315	LOC102554315-202	chr3:145639155-145641654	-	protein_coding	0.586074	1.50116	9.15665e-05	0.0370883	2.38664	1.80057	4.02809	2.37566	4.36612	2.55583	4.30015	2.52188
ENSRNOT00000034264	Hip1r	Hip1r-201	chr12:38024519-38053085	-	protein_coding	0.586064	1.50115	0.0160038	0.15029	4.9331	4.34704	30.9552	23.3406	27.9999	16.4184	29.7678	18.8804
ENSRNOT00000055500	Ube2z	Ube2z-201	chr10:83869704-83888823	-	protein_coding	0.585731	1.5008	0.0010374	0.0593934	3.96853	3.3828	14.6041	10.015	14.6734	8.48748	14.687	9.86018
ENSRNOT00000008655	Lrrn3	Lrrn3-201	chr6:61374328-61405195	-	protein_coding	0.585593	1.50066	0.00485859	0.092928	4.34992	3.76433	17.2912	12.0085	21.8134	13.5051	19.3207	12.2978
ENSRNOT00000013281	LOC100911734	LOC100911734-201	chr10:105242152-105259795	-	protein_coding	0.585472	1.50053	0.027721	0.1923	3.74399	3.15852	9.90623	7.47846	14.9712	7.59425	12.8087	8.77022

## Sheet: down_Test_vs_Control
#log2FC <= -0.585 #p-value cut-off <= 0.05 #q-value cut-off <= 1.00 #Transcript biotype: protein_coding #Condition pair: down_Test_vs_Control Column A: Track_id, The database name in transcript level. Column B: Gene_Name, The name of gene. Column C: Trans_Name, The name of transcript. Column D: Locus, The genomic coordinates of transcript. Column E: Strand, The strand of transcript. Column F: Tra…
Annotation						DE Statistic				FPKM
Track_id	Gene_Name	Trans_Name	Locus	Strand	Trans_Type	log2FC	Fold_Change	p_value	q_value	Test_FPKM	Control_FPKM	A5	A6	B5	B6	C5	C6
ENSRNOT00000040540	Ndrg2	Ndrg2-201	chr15:28305821-28314459	-	protein_coding	-2.76768	0.14684	0.000246434	0.0460238	3.6696	6.43728	14.6045	108.304	10.1979	76.3073	10.7921	76.0169
ENSRNOT00000045827	Sptan1	Sptan1-201	chr3:8534440-8599258	+	protein_coding	-2.66278	0.157915	0.00251404	0.0722388	1.56199	4.22477	3.90782	20.6931	1.1971	18.4111	1.38715	14.523
ENSRNOT00000081247	Stat5b	Stat5b-202	chr10:88686208-88712309	-	protein_coding	-2.52688	0.173513	0.0302664	0.199462	0.761787	3.28867	0	9.1166	0	9.80318	3.87486	7.53842
ENSRNOT00000051028	Mpdz	Mpdz-201	chr5:99413190-99566317	-	protein_coding	-2.51628	0.174794	0.0487638	0.252526	0.389959	2.90623	0	12.5501	1.24992	1.44265	0	11.7288
ENSRNOT00000024000	Aldh1a1	Aldh1a1-201	chr1:238222521-238264330	+	protein_coding	-2.32176	0.200024	6.45305e-05	0.0370883	4.43095	6.75271	24.1408	111.706	19.2576	96.3069	18.7053	113.344
ENSRNOT00000090808	Calu	Calu-203	chr4:56625606-56653111	+	protein_coding	-2.31086	0.20154	0.034739	0.213569	2.66291	4.97377	16.2693	28.2531	3.28546	34.649	2.43226	28.7541
ENSRNOT00000020539	Smndc1	Smndc1-001	chr1:274096573-274106502	-	protein_coding	-2.19784	0.217964	0.000315099	0.046864	2.14709	4.34492	3.668	17.3481	3.91208	17.259	2.78981	24.0489
ENSRNOT00000023877	Edrf1	Edrf1-201	chr1:205706570-205743634	+	protein_coding	-2.15798	0.22407	0.00940592	0.121604	0	2.15798	0	4.91186	0	5.36998	0	1.36041
ENSRNOT00000076995	Sept4	Sept4-001	chr10:74871523-74884194	+	protein_coding	-2.08485	0.23572	0.0137857	0.142555	1.76648	3.85133	2.12311	13.3098	5.4212	13.629	0.963763	13.3633
ENSRNOT00000084587	Pitpnm2	Pitpnm2-202	chr12:37829579-37889440	+	protein_coding	-2.05023	0.241446	0.0131541	0.140062	0.623855	2.67408	1.19501	2.63038	0.237215	7.72675	0.347457	7.20603
ENSRNOT00000025939	Gstm7	Gstm7-202	chr2:210778388-210782746	-	protein_coding	-1.85191	0.277025	0.0338276	0.210923	2.47355	4.32546	8.15023	34.3318	2.64485	17.1843	4.13722	11.5436
ENSRNOT00000089853	Mink1	Mink1-203	chr10:57218087-57237775	+	protein_coding	-1.81023	0.285145	0.00129198	0.0600143	0.457962	2.26819	0.34607	5.14659	0.502507	3.94101	0.281435	2.68073
ENSRNOT00000008106	Sostdc1	Sostdc1-201	chr6:55812747-55817066	+	protein_coding	-1.71675	0.304233	0.0203788	0.167606	2.40953	4.12629	6.41842	26.0538	4.5609	15.8572	2.63554	10.6787
ENSRNOT00000090446	Ap2b1	Ap2b1-001	chr10:70520254-70621977	+	protein_coding	-1.70841	0.305997	0.00172093	0.0628375	0.565612	2.27402	0.10982	3.4339	0.570599	3.93668	0.85986	4.16926
ENSRNOT00000077016	Vps37d	Vps37d-002	chr12:24651314-24656515	+	protein_coding	-1.68704	0.310563	0.035316	0.21569	0.489208	2.17625	0.701092	5.96485	0.001774	4.65358	0.622937	1.34484
ENSRNOT00000018074	Rcn1	Rcn1-001	chr3:95406284-95418679	-	protein_coding	-1.68694	0.310584	0.000409001	0.0475299	5.49915	7.18609	50.4566	157.387	46.8889	145.397	36.545	132.179
ENSRNOT00000085897	Ndrg2	Ndrg2-203	chr15:28305821-28313841	-	protein_coding	-1.59265	0.331563	0.00580717	0.0986848	2.63925	4.23189	6.39237	25.7387	5.33299	15.2835	4.16517	14.2367
ENSRNOT00000083344	Nexn	Nexn-203	chr2:257453347-257484587	-	protein_coding	-1.58229	0.333951	0.0127055	0.138441	2.05582	3.63811	5.29643	14.8263	1.91699	10.5189	2.91346	9.58654
ENSRNOT00000026121	Hmgcs2	Hmgcs2-201	chr2:200452624-200479423	+	protein_coding	-1.57838	0.334857	0.00543963	0.0971452	1.26566	2.84404	2.22512	8.28097	1.1979	5.65495	0.960865	4.99355
ENSRNOT00000023535	Itm2c	Itm2c-201	chr9:92916469-92930279	+	protein_coding	-1.57064	0.336659	0.000130833	0.0407004	5.03846	6.6091	34.3382	104.89	28.083	90.5223	33.5382	94.9913
ENSRNOT00000077307	Cep104	Cep104-202	chr5:171274544-171294555	+	protein_coding	-1.56034	0.339071	0.0404763	0.229423	0.472922	2.03326	0.968017	6.42617	0	2.39681	0.358508	1.71883
ENSRNOT00000017412	Epb41l2	Epb41l2-202	chr1:20893995-20962526	-	protein_coding	-1.55076	0.341331	0.0175992	0.156849	1.55923	3.10999	1.25108	11.0271	3.43005	5.42049	1.56641	7.3343
ENSRNOT00000081501	Gstm7	Gstm7-203	chr2:210720704-210782856	-	protein_coding	-1.55009	0.341489	0.0380565	0.222627	1.66852	3.21861	3.92018	14.179	1.93844	7.68222	1.22191	5.12101
ENSRNOT00000002775	Tmem50b	Tmem50b-201	chr11:31719443-31752243	-	protein_coding	-1.49068	0.355846	4.92086e-06	0.0182967	2.90739	4.39807	6.31281	19.5839	6.29423	19.9687	6.91725	20.7147
ENSRNOT00000020155	Pdcd4	Pdcd4-201	chr1:274625224-274648204	+	protein_coding	-1.481	0.358241	0.000690684	0.0511946	4.87098	6.35198	31.0597	72.6514	30.4101	92.7081	23.8833	77.9681
ENSRNOT00000008356	Calu	Calu-201	chr4:56625561-56653105	+	protein_coding	-1.47711	0.359207	0.0297128	0.198416	5.92485	7.40197	108.78	142.533	45.1652	194.865	43.2421	171.08
ENSRNOT00000082469	Dcaf8	Dcaf8-202	chr13:90533365-90591796	+	protein_coding	-1.46436	0.362396	8.70767e-06	0.0202355	0	1.46436	0	1.57652	0	1.8975	0	1.81444
ENSRNOT00000079116	Prelp	Prelp-201	chr13:50749514-50755046	-	protein_coding	-1.43466	0.369935	0.0459157	0.245421	0.961693	2.39635	1.29675	4.42262	0.006581	3.74466	2.19545	4.67158
ENSRNOT00000083468	Acta2	Acta2-201	chr1:252537615-252550394	-	protein_coding	-1.40803	0.376827	0.00377227	0.0836205	2.91871	4.32674	7.32773	22.2722	7.13229	21.7619	5.38442	14.2542
ENSRNOT00000089857	Zfp106	Zfp106-203	chr3:112303358-112320762	-	protein_coding	-1.38188	0.383717	0.0419389	0.234138	0.700224	2.08211	0.939806	3.45913	0	1.86461	1.21109	4.94311
ENSRNOT00000089674	Cyp2u1	Cyp2u1-202	chr2:236415918-236431683	-	protein_coding	-1.35402	0.3912	0.00358811	0.0826918	1.5879	2.94192	1.81318	5.1887	1.72513	8.66395	2.54348	6.5869
ENSRNOT00000013880	Cpa4	Cpa4-201	chr4:57883849-57907826	+	protein_coding	-1.34329	0.39412	0.00117334	0.0600048	1.5179	2.86119	2.0303	6.57056	2.0064	7.42948	1.5779	5.01152
ENSRNOT00000020219	Scg2	Scg2-201	chr9:85237458-85243001	-	protein_coding	-1.34147	0.394618	0.00179611	0.0639176	7.48403	8.8255	158.583	363.831	183.402	486.998	193.984	523.454
ENSRNOT00000042055	Ndrg2	Ndrg2-202	chr15:28305821-28314459	-	protein_coding	-1.33191	0.397242	6.658e-06	0.0202355	1.49793	2.82983	1.76046	5.75076	1.83466	6.40908	1.87925	6.18585
ENSRNOT00000078265	Angel1	Angel1-202	chr6:110644267-110681408	-	protein_coding	-1.30904	0.403589	1.42954e-07	0.00132883	0	1.30904	0	1.45381	0	1.44634	0	1.53411
ENSRNOT00000009143	Dbx2	Dbx2-201	chr7:136967200-136997050	-	protein_coding	-1.30567	0.404533	0.00506291	0.0946079	2.99877	4.30444	5.6388	14.1721	7.81315	22.1791	7.72847	20.9358
ENSRNOT00000081023	Fat1	Fat1-202	chr16:50372128-50501921	-	protein_coding	-1.29118	0.408617	0.0420423	0.234436	1.56436	2.85554	0.797533	5.22857	3.89135	7.57809	1.94206	6.09625
ENSRNOT00000080568	Fyttd1	Fyttd1-203	chr11:71116579-71128299	-	protein_coding	-1.28474	0.410445	0.000421534	0.0475299	1.17876	2.4635	0.99336	4.31008	1.39445	4.16287	1.43071	5.12026
ENSRNOT00000076739	Lig3	Lig3-003	chr10:70134729-70158055	+	protein_coding	-1.26316	0.416631	0.00651581	0.103924	1.9275	3.19066	3.56509	8.48681	3.42666	8.01658	1.72383	7.89794
ENSRNOT00000000568	Cuta	Cuta-003	chr20:5532026-5533448	-	protein_coding	-1.25761	0.418237	0.00498796	0.0938575	2.81819	4.07579	5.61298	12.7171	7.82409	17.1899	5.01184	18.2184
ENSRNOT00000000890	Iscu	Iscu-201	chr12:48621454-48627297	-	protein_coding	-1.25562	0.418813	0.000698506	0.0512015	5.31453	6.57015	33.3581	89.9373	45.2378	91.9526	38.6707	100.492
ENSRNOT00000050372	Nova1	Nova1-201	chr6:66965377-67084234	-	protein_coding	-1.23106	0.426006	0.00459778	0.0904645	1.21109	2.44215	0.81538	4.41974	1.30001	4.0431	1.97186	4.87226
ENSRNOT00000000674	Ppa1	Ppa1-202	chr20:31265519-31292448	+	protein_coding	-1.22656	0.427336	0.00512301	0.0949753	5.14037	6.36692	30.5145	61.4213	37.3326	97.5202	35.3192	90.4214
ENSRNOT00000006008	Chrdl1	Chrdl1-201	chrX:114554359-114658931	-	protein_coding	-1.22101	0.428982	0.00882781	0.118389	3.52925	4.75026	13.7707	33.2839	8.53221	23.2072	9.9303	22.4895
ENSRNOT00000027445	Myl9	Myl9-201	chr3:152857592-152863960	+	protein_coding	-1.21445	0.430938	0.0147196	0.144962	5.71969	6.93414	61.2504	129.009	62.6272	139.339	35.9499	99.2315
ENSRNOT00000024084	Acta1	Acta1-201	chr19:56674074-56677084	-	protein_coding	-1.20811	0.432835	0.00319822	0.0786957	0.981078	2.18919	1.47559	3.85314	0.892071	3.08582	0.642047	3.78338
ENSRNOT00000060020	RGD1305455	RGD1305455-201	chr12:19577897-19582185	-	protein_coding	-1.20581	0.433526	0.0255803	0.185083	0.51429	1.7201	1.06425	1.53885	0.132573	2.26865	0.2463	3.30922
ENSRNOT00000025198	RGD1562987	RGD1562987-201	chr18:70974885-70983360	+	protein_coding	-1.20177	0.434743	1.53076e-05	0.0203275	4.6601	5.86187	23.6622	56.2406	23.6474	59.7328	25.5882	55.5806
ENSRNOT00000033934	Lrrc8a	Lrrc8a-201	chr3:8802852-8828533	+	protein_coding	-1.19935	0.435472	4.40278e-05	0.035051	4.11351	5.31286	16.2663	39.3302	15.5918	36.163	17.104	40.9031
ENSRNOT00000088459	Cyfip1	Cyfip1-202	chr1:114258719-114346800	+	protein_coding	-1.19701	0.436179	0.00191289	0.0645394	0.70423	1.90124	0.67088	2.98749	0.351174	2.88159	0.915694	2.36727
ENSRNOT00000025857	Gsn	Gsn-201	chr3:14482388-14508911	+	protein_coding	-1.17227	0.443722	0.0171099	0.154696	3.81001	4.98228	12.5223	36.3558	10.2944	22.1893	17.0662	35.459
ENSRNOT00000072712	Cep164	Cep164-202	chr8:50070579-50126413	-	protein_coding	-1.16938	0.444612	0.0100595	0.1246	3.01761	4.18699	8.4769	15.7128	4.76098	18.4878	8.72768	17.5532
ENSRNOT00000081939	Ptpn12	Ptpn12-202	chr4:10631073-10688211	+	protein_coding	-1.14359	0.452632	0.0191614	0.163709	0.240633	1.38422	0.004185	1.64738	0.637701	2.24639	0.002916	1.06947
ENSRNOT00000002502	Stk38l	Stk38l-201	chr4:181027212-181087530	+	protein_coding	-1.13371	0.455742	0.011979	0.134683	1.04945	2.18316	1.39871	4.09728	1.50366	3.15304	0.476367	3.4247
ENSRNOT00000072064	Clec2d	Clec2d-204	chr4:162493908-162499342	+	protein_coding	-1.12849	0.457393	0.0167917	0.153589	2.54888	3.67737	7.47231	13.2567	3.57321	11.7089	4.17181	10.5577
ENSRNOT00000045016	Ddah1	Ddah1-201	chr2:251634431-251766014	+	protein_coding	-1.12474	0.458583	0.0113324	0.13184	4.5529	5.67764	20.4696	35.8399	24.3655	63.4324	22.7469	55.4934
ENSRNOT00000087765	Mmd	Mmd-203	chr10:77755216-77783735	+	protein_coding	-1.12296	0.459151	0.00992264	0.124229	1.96318	3.08614	2.3621	5.4299	3.57484	9.35457	2.85427	8.19869
ENSRNOT00000067920	Reep3	Reep3-201	chr20:22913694-22999010	+	protein_coding	-1.11971	0.460187	9.47474e-05	0.0370883	5.27572	6.39543	41.6231	84.412	35.4769	83.4884	36.3926	81.6663
ENSRNOT00000051452	Sult5a1	Sult5a1-201	chr19:55952853-55967836	-	protein_coding	-1.10934	0.463505	0.0034059	0.0810544	0.705145	1.81449	0.825126	3.09332	0.452717	1.87756	0.634315	2.69443
ENSRNOT00000008728	Pdia4	Pdia4-201	chr4:77470636-77489535	-	protein_coding	-1.10899	0.463619	0.0148749	0.145394	5.33645	6.44544	32.1678	63.0745	45.8571	106.287	41.4425	95.289
ENSRNOT00000014273	Plau	Plau-201	chr15:3644769-3650819	-	protein_coding	-1.10336	0.46543	0.0202222	0.167312	2.72053	3.82389	4.59065	10.1048	8.16041	14.748	4.5912	15.2398
ENSRNOT00000005262	Cpd	Cpd-201	chr10:63325199-63389817	+	protein_coding	-1.09053	0.469589	0.00190135	0.0645394	4.30341	5.39394	15.2187	38.8338	21.1164	43.5747	20.4603	40.8671
ENSRNOT00000084739	Fuk	Fuk-201	chr19:43338171-43357822	+	protein_coding	-1.0855	0.471229	0.0183804	0.16088	0.149009	1.23451	0	2.28035	0	0.975257	0.363229	1.01062
ENSRNOT00000086030	Sept10	Sept10-202	chr20:28755050-28814636	-	protein_coding	-1.06663	0.477432	0.0103681	0.125901	4.25694	5.32357	14.4456	30.6431	21.4703	43.3443	19.1365	44.7665
ENSRNOT00000017442	Lix1	Lix1-201	chr1:59156251-59214452	+	protein_coding	-1.06468	0.478077	0.00795742	0.112158	1.32053	2.38521	1.98286	5.59951	1.24179	3.89388	1.32984	3.41464
ENSRNOT00000014437	Npvf	Npvf-201	chr4:80391785-80395502	-	protein_coding	-1.05345	0.481814	0.027427	0.190972	0.649878	1.70333	0.449295	2.47411	1.29888	2.54656	0.159381	1.80291
ENSRNOT00000063807	Mapk1ip1l	Mapk1ip1l-202	chr15:24078282-24101821	+	protein_coding	-1.05015	0.482917	0.0144043	0.14467	4.07459	5.12474	21.8394	40.6077	13.3841	30.5559	13.5597	31.3479
ENSRNOT00000010545	Pdhb	Pdhb-201	chr15:18540913-18546854	+	protein_coding	-1.0494	0.483168	9.88154e-05	0.0370883	4.58468	5.63408	23.928	45.5001	23.6474	49.846	21.4863	50.805
ENSRNOT00000017629	Mmp15	Mmp15-201	chr19:10079765-10101451	-	protein_coding	-1.04847	0.483481	0.00576181	0.0985463	2.76523	3.8137	5.12321	13.9265	5.27341	10.6082	7.18036	15.047
ENSRNOT00000073321	Fasn	Fasn-201	chr10:109987735-110005901	-	protein_coding	-1.04784	0.483692	0.00358658	0.0826918	3.44591	4.49375	9.73594	23.85	8.50877	18.0534	11.6765	23.1524
ENSRNOT00000076391	Cited1	Cited1-002	chrX:72129324-72132495	-	protein_coding	-1.04147	0.485832	0.0417479	0.233916	0.228696	1.27017	0	1.5143	0	2.25272	0.608915	0.715575
ENSRNOT00000091370	Agtpbp1	Agtpbp1-202	chr17:5513930-5614435	+	protein_coding	-1.03663	0.487465	0.0134683	0.141571	0.494593	1.53122	0.022529	2.11892	0.755824	1.66216	0.557777	1.908
ENSRNOT00000075951	Slc12a9	Slc12a9-002	chr12:22449985-22451263	+	protein_coding	-1.02594	0.491089	0.00277834	0.0749536	2.51359	3.53954	4.86105	11.453	3.9385	8.99761	5.43325	11.6284
ENSRNOT00000000052	Cd82	Cd82-201	chr3:82324354-82368357	-	protein_coding	-1.02574	0.491159	0.000418014	0.0475299	3.08845	4.11419	6.80219	15.5323	7.5475	15.5937	8.22762	17.9324
ENSRNOT00000022032	Fxyd6	Fxyd6-201	chr8:49676540-49703419	+	protein_coding	-1.02252	0.492257	0.00107037	0.0593934	4.58039	5.60291	22.9377	56.3083	22.3205	44.0826	23.5293	43.4325
ENSRNOT00000016933	Rab23	Rab23-201	chr9:38471716-38495126	-	protein_coding	-1.01133	0.496087	0.0264101	0.188133	1.80044	2.81178	3.58611	7.48851	1.52108	5.9298	2.65536	4.88483
ENSRNOT00000021253	Chst9	Chst9-201	chr18:6834365-7081356	-	protein_coding	-1.01067	0.496315	0.0266638	0.189092	0.554653	1.56533	0.581783	2.96989	0.617917	1.09828	0.238223	2.11162
ENSRNOT00000004581	Slc35f5	Slc35f5-201	chr13:41883137-41922339	+	protein_coding	-1.00998	0.496552	0.0291511	0.196347	1.80867	2.81865	4.03937	7.45396	1.96545	6.0786	1.87689	4.868
ENSRNOT00000080421	Morf4l1	Morf4l1-201	chr8:97474092-97494834	-	protein_coding	-1.0066	0.497719	0.000286091	0.0460238	6.78823	7.79482	111.199	197.522	111.445	231.277	106.016	236.471
ENSRNOT00000031614	Elmod2	Elmod2-201	chr19:24467964-24487396	-	protein_coding	-1.00646	0.497768	5.93909e-05	0.0370883	2.32528	3.33174	4.28329	9.34827	4.09009	9.08295	3.6807	8.7815
ENSRNOT00000071273	Fam107a	Fam107a-202	chr15:18399515-18415965	+	protein_coding	-0.991751	0.502867	0.0297335	0.198423	4.19664	5.18839	22.7402	49.4467	15.0226	29.296	15.2078	30.7223
ENSRNOT00000086721	Gpm6b	Gpm6b-202	chrX:29609377-29648359	-	protein_coding	-0.990291	0.503376	0.00502181	0.0943989	4.5826	5.57289	21.5948	37.9764	21.1805	49.7257	26.4487	53.5498
ENSRNOT00000009517	Prex1	Prex1-201	chr3:163329975-163477715	-	protein_coding	-0.989481	0.503659	0.00245606	0.0717631	4.47291	5.46239	19.5509	44.7876	19.7692	37.4588	24.6561	47.6732
ENSRNOT00000048706	Gpaa1	Gpaa1-201	chr7:117394372-117397956	+	protein_coding	-0.987543	0.504336	0.00161903	0.0618056	2.59513	3.58268	4.88495	9.29861	5.43251	11.1031	4.82794	12.7976
ENSRNOT00000009009	Dnajc9	Dnajc9-201	chr15:4356261-4360564	+	protein_coding	-0.98752	0.504344	0.0119831	0.134683	4.9309	5.91842	24.029	46.5256	33.4498	68.2269	31.9165	66.2452
ENSRNOT00000034924	Rdx	Rdx-201	chr8:56585396-56610612	+	protein_coding	-0.987166	0.504468	0.001398	0.0604423	6.90434	7.8915	123.247	203.479	119.735	271.877	113.581	238.95
ENSRNOT00000075610	Mmp14	Mmp14-201	chr15:33074441-33083655	+	protein_coding	-0.985676	0.504989	0.0342792	0.212241	6.21282	7.19849	101.65	193.711	64.1121	129.927	60.0538	123.299
ENSRNOT00000032059	Pmp2	Pmp2-201	chr2:93827504-93831419	+	protein_coding	-0.984914	0.505256	0.0271818	0.190366	0.986834	1.97175	1.15555	1.6868	0.994635	3.39555	0.810422	4.10997
ENSRNOT00000077707	Acat2	Acat2-202	chr1:47972425-47991846	+	protein_coding	-0.984797	0.505297	0.00773937	0.110824	0.0126384	0.997436	0.006237	0.546538	0.00919	1.48127	0.010975	1.07367
ENSRNOT00000020609	Tmem160	Tmem160-201	chr1:78417719-78420427	+	protein_coding	-0.981877	0.506321	0.0222592	0.174167	2.6615	3.64337	6.16812	11.9564	3.38923	11.6904	7.04968	10.8668
ENSRNOT00000044466	Ptprt	Ptprt-201	chr3:157544583-158328881	-	protein_coding	-0.980696	0.506735	0.000429511	0.0475299	2.21642	3.19712	3.52795	7.38585	3.70266	9.33272	3.71394	7.90275
ENSRNOT00000014916	LOC102554034	LOC102554034-201	chr18:38847632-38853405	+	protein_coding	-0.980026	0.50697	0.00134398	0.0600143	1.37669	2.35672	1.44024	3.68334	1.99602	4.25631	1.39495	4.45872
ENSRNOT00000015560	Slc25a18	Slc25a18-201	chr4:153330069-153350446	+	protein_coding	-0.978854	0.507382	0.0106232	0.127335	3.06504	4.04389	8.11297	20.4493	6.35137	14.2356	7.7494	12.7318
ENSRNOT00000036054	RGD1311744	RGD1311744-201	chr8:43315592-43336304	-	protein_coding	-0.978449	0.507525	0.0250974	0.182831	2.66216	3.64061	3.77572	8.93302	5.72607	11.7504	6.89534	14.3178
ENSRNOT00000093497	Tax1bp3	Tax1bp3-001	chr10:59743544-59748062	+	protein_coding	-0.977415	0.507889	7.78849e-05	0.0370883	4.47069	5.44811	21.5338	45.169	20.4553	39.6588	21.5461	43.3229
ENSRNOT00000033235	RGD1309821	RGD1309821-201	chr5:57876498-57881944	-	protein_coding	-0.971186	0.510087	0.0297463	0.198426	1.46547	2.43665	2.10568	5.68662	2.26397	4.78472	1.07753	3.10231
ENSRNOT00000012999	Elovl4	Elovl4-201	chr8:91310630-91338843	-	protein_coding	-0.969475	0.510692	0.000936307	0.0578302	3.19781	4.16728	7.61794	15.2286	9.20253	18.6138	7.78615	17.2218
ENSRNOT00000065589	RGD1565033	RGD1565033-201	chr10:95242986-95245139	+	protein_coding	-0.96893	0.510885	0.00566814	0.0982829	1.87237	2.8413	3.59804	6.23507	2.00084	6.07031	2.55717	6.19565
ENSRNOT00000012676	Ugt8	Ugt8-201	chr2:229644382-229718659	-	protein_coding	-0.966308	0.511814	0.00456318	0.0904414	1.72722	2.69353	2.50532	6.10078	1.8438	4.42752	2.64091	6.02413
ENSRNOT00000024493	Tpm1	Tpm1-201	chr8:72820277-72841496	-	protein_coding	-0.965424	0.512128	0.00948492	0.12203	2.37472	3.34014	4.54349	12.1027	3.70115	8.49651	4.35303	7.34692
ENSRNOT00000019379	Slc31a2	Slc31a2-001	chr5:78120607-78131114	+	protein_coding	-0.963103	0.512952	0.0323516	0.206116	1.78915	2.75226	3.70079	7.8256	2.00505	5.23675	1.92242	4.5569
ENSRNOT00000093230	Aspa	Aspa-002	chr10:59867778-59888200	-	protein_coding	-0.960676	0.513816	0.0288606	0.195823	0.434427	1.3951	0	2.27236	0.392143	1.4295	0.772731	1.28837
ENSRNOT00000022150	Cd1d1	Cd1d1-201	chr2:186330298-186333805	-	protein_coding	-0.956302	0.515376	0.00164683	0.0619801	1.09729	2.05359	1.03903	2.51203	1.21039	3.43317	1.17298	3.59518
ENSRNOT00000085767	Cnih1	Cnih1-202	chr15:23568555-23580395	-	protein_coding	-0.952542	0.516721	0.015317	0.147467	2.57194	3.52448	3.93401	9.09715	4.43232	10.3273	6.84348	12.323
ENSRNOT00000085352	Rcn3	Rcn3-202	chr1:101076898-101085884	-	protein_coding	-0.951024	0.517265	0.00156651	0.061718	0.0703377	1.02136	0.110691	1.21341	0.028798	0.725437	0.012973	1.18988
ENSRNOT00000075279	Mut	Mut-201	chr9:23323936-23352668	-	protein_coding	-0.947888	0.518391	0.000332357	0.0474844	1.79105	2.73894	2.75748	6.02293	2.49785	5.59931	2.15342	5.41934
ENSRNOT00000081314	Stard3nl	Stard3nl-201	chr17:47662532-47696444	+	protein_coding	-0.947509	0.518527	0.00616813	0.101324	2.79188	3.73939	6.97285	10.574	5.00219	14.924	5.94054	11.9261
ENSRNOT00000079554	Bmpr1a	Bmpr1a-201	chr16:10758527-10802512	-	protein_coding	-0.946382	0.518932	0.000812019	0.0543202	5.77017	6.71655	60.4438	107.129	47.19	104.4	53.8964	101.062
ENSRNOT00000082697	Plekhb1	Plekhb1-202	chr1:165665909-165680206	-	protein_coding	-0.945267	0.519333	0.000286743	0.0460238	4.41439	5.35966	20.7431	43.7282	21.3055	37.6214	18.9923	39.0726
ENSRNOT00000045256	Plp2	Plp2-201	chrX:15679254-15682652	+	protein_coding	-0.939219	0.521515	0.00945039	0.121927	3.99601	4.93523	13.4919	23.1408	14.8577	36.2324	16.6764	30.8628
ENSRNOT00000090989	Gnas	Gnas-203	chr3:172385672-172433441	+	protein_coding	-0.93587	0.522727	0.00545501	0.0972492	1.11844	2.05431	0.843991	2.7253	1.23592	3.86292	1.4822	2.9552
ENSRNOT00000031625	Klc4	Klc4-201	chr9:16647922-16661454	+	protein_coding	-0.929197	0.52515	0.0199823	0.167121	2.36104	3.29024	5.11782	7.70531	4.93593	8.94327	2.73378	9.81609
ENSRNOT00000010183	Padi2	Padi2-201	chr5:159428515-159471144	+	protein_coding	-0.924823	0.526745	0.00758806	0.110012	1.7331	2.65793	1.85281	4.89025	2.42284	4.55479	2.76261	6.68324
ENSRNOT00000058295	Mbp	Mbp-203	chr18:79406381-79437310	+	protein_coding	-0.924067	0.527021	0.0173	0.155351	4.11781	5.04188	16.7873	39.0614	13.7517	24.2426	18.9435	34.3515
ENSRNOT00000005677	Soat1	Soat1-201	chr13:74035080-74077783	-	protein_coding	-0.92313	0.527364	0.0171413	0.154696	4.87148	5.79461	36.6149	66.1435	25.2518	53.1844	24.4021	46.0088
ENSRNOT00000088873	Thap12	Thap12-201	chr1:163663407-163679191	+	protein_coding	-0.921925	0.527804	0.018494	0.1615	3.34188	4.2638	6.68205	14.9891	10.5526	20.2414	10.7452	19.8733
ENSRNOT00000006239	Dazap2	Dazap2-201	chr7:142239035-142243241	+	protein_coding	-0.91789	0.529283	0.000258373	0.0460238	5.25672	6.17461	37.5692	66.0482	35.0943	71.5296	39.1433	76.5044
ENSRNOT00000024030	Tagln	Tagln-201	chr8:50222896-50228369	-	protein_coding	-0.914766	0.53043	0.010826	0.128605	8.47463	9.3894	450.222	746.304	344.17	648.65	288.023	620.292
ENSRNOT00000003283	Plp1	Plp1-201	chrX:107496072-107511348	+	protein_coding	-0.913942	0.530733	0.0248653	0.182244	5.17254	6.08649	35.5237	79.6706	28.1698	50.9189	43.0314	73.9209
ENSRNOT00000064981	Sh3bgr	Sh3bgr-201	chr11:36555416-36579535	+	protein_coding	-0.91256	0.531242	0.0013146	0.0600143	0.867909	1.78047	0.631803	2.79946	0.96662	2.38801	0.894138	2.14961
ENSRNOT00000024128	Sfrp1	Sfrp1-201	chr16:73372007-73410777	-	protein_coding	-0.912256	0.531354	0.00927479	0.12069	5.62151	6.53377	44.3833	72.4578	55.0437	106.22	45.9145	99.987
ENSRNOT00000065313	Oxct1	Oxct1-201	chr2:53859737-54007756	+	protein_coding	-0.908784	0.532634	0.000932682	0.0577983	6.10963	7.01842	62.5197	118.518	75.2193	140.269	67.0102	128.057
ENSRNOT00000018058	-	-	chr2:35077504-35104963	-	protein_coding	-0.904869	0.534081	0.0119111	0.13445	2.03107	2.93594	3.98768	5.32697	2.79433	6.89351	2.60751	7.97332
ENSRNOT00000005162	Dio2	Dio2-201	chr6:114476142-114476723	-	protein_coding	-0.903126	0.534727	0.00382933	0.0843495	2.96135	3.86448	6.3099	12.3378	7.98875	15.9141	6.19049	12.6975
ENSRNOT00000031979	Rhoj	Rhoj-201	chr6:98284170-98367756	+	protein_coding	-0.896351	0.537244	0.000455138	0.0475848	1.35589	2.25224	1.41987	3.85095	1.42692	3.88621	1.85524	3.56221
ENSRNOT00000071173	Wwc3	Wwc3-201	chrX:24891156-24988741	+	protein_coding	-0.895594	0.537526	0.000605619	0.0500652	2.77818	3.67377	6.48651	11.3292	5.12938	11.6575	6.03473	12.3187
ENSRNOT00000041330	Adam9	Adam9-201	chr16:71810377-71887926	+	protein_coding	-0.895567	0.537536	0.01084	0.128605	5.05629	5.95185	28.0667	55.9307	28.4137	60.8929	42.0859	66.3087
ENSRNOT00000011523	Kcnab3	Kcnab3-201	chr10:55927223-55933653	+	protein_coding	-0.894934	0.537772	0.0203857	0.167606	1.75784	2.65277	3.50454	6.21011	1.75861	5.25197	2.11277	4.5174
ENSRNOT00000007567	Ndufa4	Ndufa4-201	chr4:38233680-38240848	-	protein_coding	-0.891558	0.539032	0.000434424	0.0475848	5.92048	6.81204	58.5497	102.322	58.5912	123.756	61.6127	109.059
ENSRNOT00000036235	Gpr137c	Gpr137c-201	chr15:19547871-19614805	+	protein_coding	-0.889798	0.53969	0.000243619	0.0460238	1.82201	2.71181	2.45031	5.80712	2.34687	5.19323	2.82776	5.67006
ENSRNOT00000026996	Pla2g15	Pla2g15-201	chr19:38129584-38146956	+	protein_coding	-0.887129	0.540689	0.000142618	0.0425233	1.66116	2.54829	2.13669	4.53086	2.22106	4.69389	2.13116	5.35522
ENSRNOT00000003189	Slc15a2	Slc15a2-201	chr11:66932614-66961713	+	protein_coding	-0.8863	0.541	0.0342832	0.212241	3.30769	4.19399	9.88803	24.9929	7.45152	15.1065	9.55004	13.645
ENSRNOT00000018447	Scd	Scd-201	chr1:264160129-264172729	-	protein_coding	-0.88484	0.541548	0.0269363	0.189902	3.04197	3.92681	9.71808	17.929	5.60255	13.0477	6.89488	12.2291
ENSRNOT00000000467	Nus1	Nus1-201	chr20:33557052-33584010	+	protein_coding	-0.882331	0.54249	0.00112126	0.0595887	3.0277	3.91004	7.92997	12.8899	6.30293	14.1574	7.31654	15.1358
ENSRNOT00000087697	Ago1	Ago1-201	chr5:144448792-144479306	-	protein_coding	-0.879158	0.543685	0.00059119	0.0500652	3.78425	4.6634	13.1334	25.8006	13.0828	25.854	12.1394	21.611
ENSRNOT00000076829	Slc12a9	Slc12a9-001	chr12:22434814-22443298	+	protein_coding	-0.878958	0.54376	0.0199447	0.167111	1.63768	2.51664	1.33913	5.23805	2.59017	3.90072	2.58762	5.12979
ENSRNOT00000067375	Spcs3	Spcs3-201	chr16:40050734-40058822	+	protein_coding	-0.877988	0.544126	0.00109308	0.0594196	3.89879	4.77678	12.8559	24.0271	13.4331	27.0324	15.5946	28.3625
ENSRNOT00000022577	AABR07002677.1	AABR07002677.1-201	chr1:80330049-80331626	-	protein_coding	-0.875873	0.544924	0.0302215	0.199308	0.254556	1.13043	0.191639	0.630656	0	1.73663	0.424762	1.35126
ENSRNOT00000002465	Sspn	Sspn-201	chr4:180291389-180324408	+	protein_coding	-0.872606	0.546159	0.0112808	0.131597	2.90672	3.77933	4.9791	11.1444	6.81805	13.9641	8.02187	13.2445
ENSRNOT00000086891	Ash2l	Ash2l-202	chr16:71011332-71032474	+	protein_coding	-0.871963	0.546403	0.0205431	0.167776	4.31861	5.19058	24.6706	31.3355	14.241	37.4865	19.307	38.1353
ENSRNOT00000006835	Crip1	Crip1-201	chr6:137959171-137967042	+	protein_coding	-0.871015	0.546762	0.00196917	0.0649799	2.07719	2.94821	3.60384	6.71421	3.08627	7.73472	2.99433	5.82268
ENSRNOT00000017226	Tmem184c	Tmem184c-201	chr19:34041219-34057159	+	protein_coding	-0.870252	0.547051	0.000682748	0.0511946	4.31254	5.18279	17.2548	33.0714	19.0273	38.3933	20.4592	34.7038
ENSRNOT00000028278	Cspg5	Cspg5-201	chr8:118333706-118347582	+	protein_coding	-0.867985	0.547912	0.0214559	0.17143	4.23472	5.1027	19.4716	45.5654	15.8614	27.3749	18.3324	29.7045
ENSRNOT00000081455	Mthfd2l	Mthfd2l-202	chr14:18640277-18704059	-	protein_coding	-0.865773	0.548752	0.00131607	0.0600143	0.480288	1.34606	0.596605	1.56963	0.365448	1.60805	0.24529	1.45148
ENSRNOT00000036365	Sec63	Sec63-201	chr20:47494270-47563222	+	protein_coding	-0.864589	0.549203	1.42217e-05	0.0203275	2.06771	2.9323	3.3271	6.85736	3.06641	6.45959	3.18721	6.58826
ENSRNOT00000078969	Reep2	Reep2-202	chr18:27632901-27640573	+	protein_coding	-0.858949	0.551354	0.0243281	0.180687	2.18778	3.04673	3.11951	10.3097	3.91021	5.65871	3.67535	6.49248
ENSRNOT00000028818	Cpxm1	Cpxm1-201	chr3:122913886-122920684	-	protein_coding	-0.856626	0.552243	0.0247025	0.181735	3.3242	4.18083	10.6995	23.2053	8.47424	15.8295	8.06444	13.6447
ENSRNOT00000078260	Fam134a	Fam134a-202	chr9:82345862-82351802	+	protein_coding	-0.856315	0.552362	0.00531042	0.0957899	1.71661	2.57293	2.25327	6.16496	2.16559	3.98438	2.44733	4.89877
ENSRNOT00000022786	Dolk	Dolk-201	chr3:8850154-8852192	-	protein_coding	-0.855601	0.552635	0.00322192	0.078814	1.50658	2.36218	1.38919	4.09335	2.18628	4.46185	2.01328	3.88559
ENSRNOT00000049774	Hopx	Hopx-201	chr14:33354807-33362551	+	protein_coding	-0.854712	0.552976	0.00120179	0.0600048	5.36914	6.22385	41.2071	77.1439	35.439	73.7289	44.9054	70.5011
ENSRNOT00000076787	Krt32	Krt32-002	chr10:87993551-88000423	-	protein_coding	-0.852435	0.553849	0.00374449	0.08357	1.14059	1.99302	1.52431	3.53685	0.985864	2.82088	1.13778	2.63884
ENSRNOT00000042711	Rab1b	Rab1b-201	chr1:220480834-220491469	-	protein_coding	-0.850657	0.554532	0.0028352	0.0756914	2.50881	3.35946	4.08896	7.98466	4.77527	10.0476	5.27301	9.89245
ENSRNOT00000006067	Coro7	Coro7-201	chr10:11100917-11143881	+	protein_coding	-0.850635	0.554541	0.0117317	0.13373	3.17051	4.02115	10.1703	17.9294	7.01758	13.4889	7.14991	14.6059
ENSRNOT00000007258	Rab3ip	Rab3ip-201	chr7:59928426-59957232	-	protein_coding	-0.845509	0.556515	0.00307964	0.076977	2.74005	3.58556	6.41924	12.9236	5.19923	10.1827	5.48357	10.1119
ENSRNOT00000089386	Magt1	Magt1-201	chrX:77020402-77061667	-	protein_coding	-0.843183	0.557413	0.00736225	0.109322	2.24833	3.09151	2.90044	8.31159	3.99059	6.71557	4.51034	7.62031
ENSRNOT00000018003	Hykk	Hykk-201	chr8:59507990-59529366	+	protein_coding	-0.83991	0.558678	0.00338826	0.0810544	1.17687	2.01678	0.992382	2.66242	1.56564	3.48378	1.26073	3.03568
ENSRNOT00000088878	Robo2	Robo2-002	chr11:11063331-11585078	-	protein_coding	-0.838949	0.559051	0.00258562	0.0733881	1.9461	2.78505	2.60981	5.32033	3.14586	7.03638	2.82299	5.44686
ENSRNOT00000064891	Hipk2	Hipk2-201	chr4:66445266-66624912	-	protein_coding	-0.835058	0.56056	0.00510773	0.0949753	3.78728	4.62234	14.7738	26.505	11.1433	24.2156	12.7399	20.5432
ENSRNOT00000073501	Adam22	Adam22-202	chr4:22859622-22996645	+	protein_coding	-0.833935	0.560997	0.000395747	0.0475299	0.44551	1.27945	0.259452	1.38998	0.491167	1.37272	0.344708	1.52239
ENSRNOT00000004942	Tmed7	Tmed7-201	chr18:40579182-40586260	-	protein_coding	-0.828447	0.563135	0.00737858	0.10939	4.93891	5.76736	25.9943	44.352	30.4193	57.7761	33.0259	59.6239
ENSRNOT00000013331	Cnih1	Cnih1-201	chr15:23568570-23580342	-	protein_coding	-0.826852	0.563758	0.018979	0.163427	4.6876	5.51445	20.7329	34.9159	26.2692	52.7837	27.8756	48.4431
ENSRNOT00000050090	Tmem258b	Tmem258b-201	chr9:61552374-61552613	+	protein_coding	-0.823516	0.565063	0.00745933	0.109544	1.7473	2.57082	2.91643	5.76242	2.08062	5.1093	2.1365	4.0768
ENSRNOT00000076507	Asph	Asph-004	chr5:22709158-22769925	-	protein_coding	-0.822323	0.565531	0.0355498	0.216265	2.34652	3.16884	2.72984	9.40899	5.5891	7.07236	4.35302	7.65639
ENSRNOT00000001797	Gjc3	Gjc3-201	chr12:19166239-19167015	-	protein_coding	-0.8176	0.567385	0.00961994	0.122379	0.383174	1.20077	0.355906	1.07718	0.209918	1.01901	0.352245	1.89597
ENSRNOT00000079304	Cdkl2	Cdkl2-203	chr14:17534412-17565950	+	protein_coding	-0.816483	0.567824	0.0166065	0.152903	0.717318	1.5338	1.08233	2.23052	0.323346	1.80138	0.612794	1.68235
ENSRNOT00000031745	Lrrc55	Lrrc55-201	chr3:72589842-72602548	-	protein_coding	-0.812076	0.569562	0.00396923	0.0860046	2.77548	3.58756	5.35655	13.1625	5.92633	9.61867	6.29097	10.5526
ENSRNOT00000086392	Nde1	Nde1-201	chr10:860521-896938	-	protein_coding	-0.810785	0.570072	0.0314571	0.203149	3.6793	4.49008	9.74869	15.9029	12.6674	26.8852	13.3119	23.0776
ENSRNOT00000090873	Mboat7l1	Mboat7l1-201	chr1:64031859-64046135	+	protein_coding	-0.808263	0.571069	2.48013e-05	0.0284389	3.58221	4.39048	11.0147	18.9627	10.8458	20.4691	11.0722	20.526
ENSRNOT00000020201	Gna14	Gna14-201	chr1:235166718-235347937	+	protein_coding	-0.805776	0.572054	0.00489806	0.09327	0.427189	1.23296	0.44412	1.41462	0.361748	1.69729	0.236204	0.993895
ENSRNOT00000044624	LOC108348151	LOC108348151-201	chr10:11373346-11386059	+	protein_coding	-0.805051	0.572342	0.0138918	0.142923	2.24776	3.05281	4.86093	8.48597	2.98839	6.4227	3.5832	7.11564
ENSRNOT00000020728	Stc1	Stc1-201	chr15:50891127-50903162	+	protein_coding	-0.803682	0.572885	0.0381966	0.2229	3.0947	3.89838	10.1665	16.8888	7.16819	14.3109	5.83517	11.1061
ENSRNOT00000028759	Naa40	Naa40-201	chr1:222478021-222495382	-	protein_coding	-0.799668	0.574482	0.00144833	0.0605694	3.47934	4.27901	11.0813	18.9968	10.7311	18.8712	8.78822	17.4138
ENSRNOT00000072698	Mest	Mest-201	chr4:58053041-58063138	+	protein_coding	-0.799537	0.574534	0.00113922	0.0598285	4.15867	4.95821	15.8612	31.6921	17.8303	32.2112	16.9435	26.6681
ENSRNOT00000013919	H2afz	H2afz-201	chr2:243105674-243106956	+	protein_coding	-0.798756	0.574845	0.0332877	0.209133	6.42121	7.21996	68.5644	114.549	101.45	178.899	87.3136	158.397
ENSRNOT00000009437	Kat14	Kat14-201	chr3:138508899-138549437	+	protein_coding	-0.797856	0.575203	0.0297737	0.198466	1.97616	2.77402	2.61557	6.24119	4.38711	5.34339	2.12694	5.96718
ENSRNOT00000014562	Nhlrc3	Nhlrc3-201	chr2:142674345-142686577	-	protein_coding	-0.796262	0.575839	0.00550639	0.0976395	3.16989	3.96615	8.31754	17.9076	8.20727	12.7559	7.49688	13.6778
ENSRNOT00000007181	Maea	Maea-201	chr14:82664249-82697673	-	protein_coding	-0.79449	0.576547	0.000306801	0.0460238	5.34911	6.1436	42.0195	70.0704	41.3764	68.7197	36.1484	70.3151
ENSRNOT00000084838	Dhx30	Dhx30-202	chr8:118160299-118182559	-	protein_coding	-0.793609	0.576899	0.00965683	0.122379	0.38331	1.17692	0.178248	1.57458	0.33166	0.835093	0.414272	1.44623
ENSRNOT00000035605	Tspan2	Tspan2-201	chr2:205160405-205202764	+	protein_coding	-0.792842	0.577206	0.0145658	0.144749	3.12062	3.91346	8.76496	18.009	6.9569	12.9947	7.46814	11.8614
ENSRNOT00000076695	Gbe1	Gbe1-002	chr11:7210209-7413999	+	protein_coding	-0.791744	0.577645	3.66958e-06	0.0170553	3.13507	3.92681	7.64746	14.3962	7.68584	14.0238	8.02713	14.2081
ENSRNOT00000066121	Smim7	Smim7-201	chr16:18975746-18979651	+	protein_coding	-0.791376	0.577793	0.0112177	0.131176	3.28062	4.072	8.52182	12.7616	7.71265	17.0831	10.0618	18.1178
ENSRNOT00000003792	Ulk2	Ulk2-201	chr10:48050803-48129377	-	protein_coding	-0.79115	0.577883	0.00134225	0.0600143	3.18501	3.97616	8.51996	16.6794	7.55222	13.3888	8.2393	14.3229
ENSRNOT00000018453	Fam213b	Fam213b-201	chr5:172304758-172307431	-	protein_coding	-0.790042	0.578327	0.025212	0.183451	0.915784	1.70583	0.820694	2.59929	1.48108	2.15171	0.486479	2.06021
ENSRNOT00000078640	Mboat7	Mboat7-201	chr1:64101018-64113792	+	protein_coding	-0.789225	0.578655	0.000108617	0.0373943	3.59542	4.38465	10.5807	19.0858	10.9271	20.0518	11.7856	20.5552
ENSRNOT00000075038	Smim24	Smim24-201	chr7:11183570-11186130	-	protein_coding	-0.789215	0.578659	0.0132607	0.140473	1.23589	2.0251	1.28856	2.9809	1.47867	4.11897	1.30323	2.30892
ENSRNOT00000006307	Gskip	Gskip-201	chr6:129519709-129536221	+	protein_coding	-0.786546	0.579731	0.0016117	0.0617798	2.34721	3.13376	3.45465	7.6469	4.6823	7.75862	4.20481	7.92828
ENSRNOT00000064972	Eva1b	Eva1b-201	chr5:144160108-144161410	+	protein_coding	-0.784599	0.580513	0.0383189	0.222933	2.34332	3.12792	5.17005	9.32742	4.09556	8.72344	3.1567	5.65246
ENSRNOT00000092079	LOC108348081	LOC108348081-202	chr15:5306459-5311204	+	protein_coding	-0.783232	0.581064	0.000407643	0.0475299	1.16732	1.95055	1.31167	3.04845	1.12399	3.0085	1.30738	2.55841
ENSRNOT00000079875	Ak3	Ak3-201	chr1:247144491-247169693	-	protein_coding	-0.782917	0.581191	0.000556977	0.0490758	5.22803	6.01095	39.918	65.3711	35.4784	65.5549	34.2723	59.7111
ENSRNOT00000033627	Nnt	Nnt-201	chr2:52189529-52282548	-	protein_coding	-0.782792	0.581241	0.0014597	0.0605743	4.1591	4.94189	15.9284	26.6267	16.6349	32.9856	18.1009	29.928
ENSRNOT00000080419	Atat1	Atat1-201	chr20:3351303-3364557	+	protein_coding	-0.782511	0.581354	0.0283036	0.194311	1.74411	2.52662	2.85737	5.99324	1.69638	3.65325	2.61422	4.87937
ENSRNOT00000004094	Bst1	Bst1-201	chr14:71798651-71814523	-	protein_coding	-0.782219	0.581472	0.0440864	0.239641	0.313387	1.09561	0	0.998912	0.78598	1.12587	0.074336	1.29669
ENSRNOT00000017776	Adgra2	Adgra2-201	chr16:69095936-69132584	-	protein_coding	-0.781129	0.581911	0.00298914	0.076977	1.65168	2.43281	2.09025	5.14209	2.14395	3.61723	2.19265	4.55076
ENSRNOT00000056024	Svip	Svip-201	chr1:107368117-107373807	-	protein_coding	-0.781006	0.581961	0.00309739	0.077162	3.76454	4.54555	13.293	24.5637	10.9346	22.4865	13.7159	20.2127
ENSRNOT00000065041	Rgs7	Rgs7-201	chr13:93095200-93307199	-	protein_coding	-0.780734	0.58207	0.0135235	0.141803	1.53531	2.31604	2.10044	3.13419	2.18007	4.82621	1.46978	4.12644
ENSRNOT00000016506	Sema5a	Sema5a-201	chr2:85377318-85808970	+	protein_coding	-0.779215	0.582684	0.00165658	0.0619801	2.08357	2.86278	3.3302	7.06939	2.87621	5.71546	3.53665	6.10288
ENSRNOT00000084729	Scamp1	Scamp1-202	chr2:23857995-23941084	-	protein_coding	-0.776214	0.583897	0.00419522	0.0876329	4.37751	5.15372	22.4757	37.1246	20.247	35.5474	17.004	31.3754
ENSRNOT00000026258	Tef	Tef-201	chr7:123043503-123058604	+	protein_coding	-0.77592	0.584016	0.00169062	0.0626103	3.11461	3.89053	8.78534	14.7128	7.15172	12.8167	7.14606	14.0258
ENSRNOT00000065748	Robo2	Robo2-201	chr11:11062790-11214141	-	protein_coding	-0.773391	0.585041	0.00254491	0.0727884	2.0973	2.87069	3.62642	5.86511	2.99045	5.81333	3.24407	7.36533
ENSRNOT00000016838	Rhobtb3	Rhobtb3-201	chr2:2627393-2683116	-	protein_coding	-0.772588	0.585366	0.0065232	0.103924	2.48645	3.25904	5.67604	9.29069	4.1358	8.90624	4.13291	7.60705
ENSRNOT00000013022	Adpgk	Adpgk-201	chr8:64088913-64116832	+	protein_coding	-0.76955	0.5866	0.0261912	0.187493	4.07018	4.83973	12.7028	21.8842	18.6603	30.7649	16.5928	31.3016
ENSRNOT00000013759	Nipsnap3b	Nipsnap3b-201	chr5:69833225-69849112	+	protein_coding	-0.768716	0.58694	0.00159551	0.061718	1.81863	2.58735	2.49609	4.47678	2.29814	4.95945	2.80661	5.65087
ENSRNOT00000057738	Pik3ip1	Pik3ip1-201	chr14:83560541-83572473	+	protein_coding	-0.766792	0.587723	0.0299884	0.198899	3.0376	3.80439	5.48079	10.4398	8.12634	13.3098	8.36046	15.6592
ENSRNOT00000020752	Pign	Pign-201	chr13:25513892-25652473	-	protein_coding	-0.76667	0.587773	0.000325137	0.0474844	2.01058	2.77725	2.87703	5.74434	3.04622	6.41015	3.1705	5.44679
ENSRNOT00000066880	Mmp23	Mmp23-201	chr5:173078590-173081839	-	protein_coding	-0.765451	0.588269	0.0105856	0.127332	0.461832	1.22728	0.227503	1.21679	0.72553	1.33821	0.233477	1.47593
ENSRNOT00000080784	Hdhd2	Hdhd2-203	chr18:73239386-73277828	+	protein_coding	-0.76469	0.58858	0.033036	0.208406	2.65238	3.41707	5.76296	7.60769	3.9802	11.7673	6.37827	10.0901
ENSRNOT00000087579	Bcas1	Bcas1-202	chr3:167958276-168018410	-	protein_coding	-0.76195	0.589699	0.0285967	0.195097	3.84441	4.60636	11.9166	22.0519	11.6938	19.9013	17.0762	28.997
ENSRNOT00000009758	Ggh	Ggh-201	chr5:34040258-34063361	+	protein_coding	-0.761744	0.589783	0.00382628	0.0843495	3.94492	4.70666	12.3152	23.0469	15.5802	27.4788	15.5455	24.9991
ENSRNOT00000039398	Neurl1b	Neurl1b-201	chr10:17048251-17075139	-	protein_coding	-0.761343	0.589947	0.029808	0.198527	0.793729	1.55507	0.296872	1.61884	0.898807	2.18117	1.11559	2.04561
ENSRNOT00000036799	Fktn	Fktn-201	chr5:70528688-70578273	+	protein_coding	-0.758571	0.591082	0.0022198	0.0686226	3.85499	4.61356	12.171	22.174	13.2686	22.5422	15.1214	25.8914
ENSRNOT00000041606	Pmp22	Pmp22-201	chr10:49541051-49568583	+	protein_coding	-0.756337	0.591998	7.19705e-05	0.0370883	6.24302	6.99936	74.1903	123.314	78.6882	128.473	71.5193	129.122
ENSRNOT00000023290	LOC108348175	LOC108348175-201	chr1:50828585-51050257	+	protein_coding	-0.756163	0.592069	0.00578787	0.0986736	4.07713	4.83329	13.5524	28.2972	15.7527	29.1406	18.724	25.2374
ENSRNOT00000012533	Ccdc47	Ccdc47-201	chr10:94388430-94406949	-	protein_coding	-0.754679	0.592678	0.000132303	0.0407004	6.41984	7.17452	89.0675	147.228	80.3433	145.762	84.6646	137.577
ENSRNOT00000086991	Hectd2	Hectd2-202	chr1:255186728-255254307	+	protein_coding	-0.754455	0.59277	0.0155723	0.148667	2.93813	3.69259	5.96344	9.45375	6.51922	14.4255	7.59805	12.4037
ENSRNOT00000033811	Luzp2	Luzp2-001	chr1:111849998-113527735	+	protein_coding	-0.753494	0.593165	0.0280006	0.193355	3.88279	4.63629	18.0184	27.9604	12.015	23.93	11.9686	20.3039
ENSRNOT00000092552	Lamp1	Lamp1-002	chr16:81706431-81714346	-	protein_coding	-0.752801	0.59345	0.0428493	0.236313	0.381774	1.13457	0.373764	1.88151	0.098635	0.682871	0.465583	1.18249
ENSRNOT00000050137	Mmp16	Mmp16-201	chr5:31568419-31810484	+	protein_coding	-0.74924	0.594917	0.0214068	0.171303	2.99397	3.74321	6.44725	9.89183	6.19326	12.7212	8.43858	15.0682
ENSRNOT00000009611	Ttpa	Ttpa-201	chr5:34007920-34028452	+	protein_coding	-0.747879	0.595478	0.00890267	0.118389	0.609471	1.35735	0.775619	1.21701	0.451631	1.87827	0.377847	1.63578
ENSRNOT00000036518	Gstt3	Gstt3-201	chr20:13817795-13825475	+	protein_coding	-0.747846	0.595492	0.00184024	0.0639176	4.15738	4.90522	16.3404	25.6416	16.3349	32.2822	17.9019	29.345
ENSRNOT00000066069	Rnf180	Rnf180-201	chr2:35718889-35870578	-	protein_coding	-0.747382	0.595684	0.00201102	0.0658219	3.68679	4.43417	10.6651	18.4973	12.7786	21.8922	12.2865	21.6358
ENSRNOT00000068663	Fam234b	Fam234b-201	chr4:168976859-169019561	+	protein_coding	-0.745964	0.596269	0.000489364	0.0478401	2.70671	3.45267	5.26598	10.0789	5.58999	10.7589	5.73792	9.07416
ENSRNOT00000002445	Etv5	Etv5-201	chr11:82194657-82252139	+	protein_coding	-0.744759	0.596768	0.013787	0.142555	3.48446	4.22922	10.1252	13.7443	9.86445	20.8254	10.6002	19.501
ENSRNOT00000068168	Emc1	Emc1-201	chr5:157820908-157846226	+	protein_coding	-0.744305	0.596955	0.00443566	0.0893428	3.7344	4.4787	10.3702	19.5666	13.6545	22.3958	13.15	22.0342
ENSRNOT00000019688	Dbndd2	Dbndd2-201	chr3:160935709-160938467	+	protein_coding	-0.741924	0.597942	0.00727722	0.109018	3.6578	4.39972	12.9422	21.2793	9.37859	19.1794	12.8948	19.9187
ENSRNOT00000066809	Slc9a6	Slc9a6-201	chrX:158978755-159045044	+	protein_coding	-0.741634	0.598061	0.000219531	0.0457168	2.41193	3.15356	4.32194	8.44248	4.08991	7.78106	4.56426	7.498
ENSRNOT00000016839	Frmpd1	Frmpd1-201	chr5:60809762-60837764	+	protein_coding	-0.740961	0.598341	0.00798232	0.11242	4.1005	4.84146	18.548	29.767	14.1682	23.699	16.0249	30.0106
ENSRNOT00000064013	Acss2	Acss2-201	chr3:151032952-151075856	+	protein_coding	-0.738578	0.59933	0.00982057	0.123528	3.77683	4.51541	14.0063	26.9658	12.1696	19.4039	12.0309	19.9644
ENSRNOT00000076105	Fndc4	Fndc4-001	chr6:26387877-26389518	+	protein_coding	-0.735871	0.600455	0.00512657	0.0949753	4.07458	4.81045	14.9283	22.5902	16.6229	29.755	16.0398	29.4525
ENSRNOT00000016051	Ndufb5	Ndufb5-201	chr2:119139717-119153753	+	protein_coding	-0.73585	0.600464	0.0199519	0.167111	4.29321	5.02906	17.4688	24.4966	17.8623	34.2366	20.6334	37.7452
ENSRNOT00000011284	Sc5d	Sc5d-201	chr8:46525400-46537050	-	protein_coding	-0.734011	0.60123	0.00053682	0.0490758	4.47123	5.20524	20.0393	37.6886	20.5142	34.1859	23.1081	35.8848
ENSRNOT00000026595	Btbd1	Btbd1-201	chr1:143609731-143647124	-	protein_coding	-0.73385	0.601297	0.00055858	0.0490758	5.31491	6.04876	40.3558	67.0627	35.4533	61.9573	40.8375	66.7045
ENSRNOT00000027050	Ube2f	Ube2f-201	chr9:98398128-98428128	+	protein_coding	-0.731558	0.602253	0.00266787	0.0736974	4.1266	4.85816	15.9967	25.3685	15.5964	27.1652	17.8937	31.8516
ENSRNOT00000001855	Gal3st4	Gal3st4-201	chr12:19583110-19592000	-	protein_coding	-0.731218	0.602395	0.00834956	0.115153	2.26633	2.99755	4.50998	8.04432	3.27814	7.05021	3.72383	5.99636
ENSRNOT00000030782	Chuk	Chuk-201	chr1:263848884-263885169	-	protein_coding	-0.731032	0.602473	0.000156481	0.0425233	3.14519	3.87622	7.53374	12.8834	8.14987	14.4157	7.8682	13.7952
ENSRNOT00000011155	Vps39	Vps39-201	chr3:112087677-112125290	-	protein_coding	-0.730575	0.602664	0.0122188	0.135898	2.89877	3.62935	5.98141	9.6663	5.6826	12.6494	7.89126	12.0166
ENSRNOT00000021979	Fzd1	Fzd1-201	chr4:26470864-26475262	+	protein_coding	-0.730481	0.602703	0.00324312	0.0792284	3.08465	3.81513	6.86976	13.888	8.8515	12.9034	6.87503	12.4725
ENSRNOT00000040525	Adam23	Adam23-201	chr9:70133969-70290117	+	protein_coding	-0.729208	0.603235	0.00102489	0.0593934	3.56875	4.29796	11.2846	18.9237	11.2685	20.235	10.0855	16.9897
ENSRNOT00000012720	Pgp	Pgp-201	chr10:13836128-13838765	+	protein_coding	-0.72754	0.603933	4.92065e-05	0.0351845	3.02455	3.75209	7.43263	12.2482	6.79863	12.8726	7.19329	12.3094
ENSRNOT00000088000	Gon7	Gon7-202	chr6:126620597-126636484	-	protein_coding	-0.726729	0.604272	0.00111044	0.0595887	4.96474	5.69147	29.9931	49.4711	33.3611	49.0354	27.5938	53.6496
ENSRNOT00000083668	Mocs2	Mocs2-202	chr2:46980976-46992883	+	protein_coding	-0.726358	0.604428	0.0358461	0.217089	0.872925	1.59928	0.828558	1.288	0.638699	2.20893	1.04985	2.78861
ENSRNOT00000083351	Thbs1	Thbs1-202	chr3:109862117-109872871	+	protein_coding	-0.726357	0.604428	0.0158607	0.149965	4.43984	5.16619	26.3746	33.4251	18.4437	33.1068	18.2064	38.4296
ENSRNOT00000042524	Fchsd2	Fchsd2-201	chr1:166141954-166395915	+	protein_coding	-0.726013	0.604572	0.0187347	0.16247	3.23068	3.95669	9.76293	12.4138	6.84784	14.1417	8.79291	17.4297
ENSRNOT00000008987	Cd302	Cd302-201	chr3:46327383-46361092	-	protein_coding	-0.725325	0.604861	0.0343697	0.212578	0.974543	1.69987	0.782147	1.40509	1.13182	2.8276	0.997133	2.72458
ENSRNOT00000027353	Pigq	Pigq-201	chr10:15289536-15305549	-	protein_coding	-0.722734	0.605948	0.0051638	0.0951311	3.20238	3.92511	7.27659	14.4332	7.58507	13.6741	9.97584	14.4781
ENSRNOT00000051445	Grhpr	Grhpr-001	chr5:60528997-60538373	+	protein_coding	-0.722147	0.606195	0.0197391	0.165949	3.09193	3.81408	7.89605	14.7776	9.24099	12.3811	5.80381	12.1802
ENSRNOT00000088824	Bend6	Bend6-202	chr9:38297371-38351024	+	protein_coding	-0.721961	0.606273	0.0139642	0.142927	2.05194	2.7739	2.54376	4.83227	3.54913	6.96795	3.42272	5.88485
ENSRNOT00000077995	Sdccag8	Sdccag8-203	chr13:94888078-95112033	+	protein_coding	-0.718364	0.607786	0.0218289	0.172617	0.244121	0.962485	0.197786	1.2439	0.211765	1.2185	0.144631	0.486441
ENSRNOT00000067509	Slc35c1	Slc35c1-201	chr3:81361095-81367630	-	protein_coding	-0.714429	0.609446	0.0197339	0.165949	2.34302	3.05745	3.42395	7.08263	3.48618	7.64647	5.58072	7.25586
ENSRNOT00000075964	Gbe1	Gbe1-001	chr11:7422272-7485890	+	protein_coding	-0.710933	0.610925	0.0117107	0.13373	3.50068	4.21161	12.2565	20.5281	9.59605	15.4591	9.32424	16.9497
ENSRNOT00000011937	Arpc4	Arpc4-201	chr4:145330457-145340984	+	protein_coding	-0.707775	0.612264	0.0106161	0.127332	4.80321	5.51099	23.922	37.0403	28.0004	50.1481	29.1126	47.7353
ENSRNOT00000066128	Tnfrsf10b	Tnfrsf10b-001	chr15:51452727-51463718	+	protein_coding	-0.706286	0.612896	0.0228044	0.176281	1.14451	1.85079	1.21506	2.67989	1.78975	2.66443	0.748406	2.48009
ENSRNOT00000015545	Aldh6a1	Aldh6a1-201	chr6:108146582-108167185	-	protein_coding	-0.703288	0.614171	0.000291034	0.0460238	4.47445	5.17774	21.847	36.1051	19.7754	33.5602	22.1446	35.9786
ENSRNOT00000080686	Tprg1l	Tprg1l-202	chr5:171456302-171459488	-	protein_coding	-0.701978	0.614729	0.00584349	0.0989402	0.60326	1.30524	0.610445	1.75931	0.369525	1.55015	0.58958	1.14477
ENSRNOT00000025904	Stom	Stom-201	chr3:14514868-14538241	-	protein_coding	-0.697372	0.616694	0.00659834	0.1044	3.98036	4.67773	13.0951	21.6537	14.5372	26.4858	16.9549	25.9256
ENSRNOT00000044486	Abhd17b	Abhd17b-201	chr1:239266921-239301176	+	protein_coding	-0.697001	0.616853	0.0129277	0.139128	4.60132	5.29832	21.1064	31.8439	23.4091	38.9653	25.5053	45.4215
ENSRNOT00000016191	Slc39a13	Slc39a13-201	chr3:79884524-79892429	-	protein_coding	-0.693374	0.618406	0.00124904	0.0600143	2.146	2.83938	3.23275	6.24544	3.12995	6.27613	3.95982	5.95421
ENSRNOT00000035821	Slc1a3	Slc1a3-202	chr2:57860883-57935363	-	protein_coding	-0.692715	0.618689	0.000458246	0.0475848	7.70321	8.39593	206.747	334.3	191.97	334.455	224.771	338.789
ENSRNOT00000058043	Map6d1	Map6d1-201	chr11:84321078-84327307	+	protein_coding	-0.69143	0.61924	0.0152878	0.147339	1.38702	2.07845	1.48442	3.27096	1.20227	3.0999	2.26973	3.30262
ENSRNOT00000074934	Ppm1m	Ppm1m-201	chr8:114888746-114892910	-	protein_coding	-0.69091	0.619463	0.0287215	0.195402	2.03052	2.72143	2.47054	4.57815	3.88036	6.97434	3.02619	5.4493
ENSRNOT00000025873	Dpp8	Dpp8-201	chr8:70522092-70573424	+	protein_coding	-0.690805	0.619508	5.91858e-05	0.0370883	5.66683	6.35763	49.0068	77.9089	49.548	84.8693	50.8707	80.3862
ENSRNOT00000007812	Megf9	Megf9-201	chr5:86586996-86696388	-	protein_coding	-0.690424	0.619672	0.00340074	0.0810544	3.71838	4.4088	11.6708	17.5256	12.2138	22.8884	12.6206	20.6563
ENSRNOT00000021586	Fkrp	Fkrp-201	chr1:78733508-78739107	-	protein_coding	-0.690184	0.619775	0.00894757	0.118648	1.26757	1.95775	1.55656	2.35976	1.09599	3.21816	1.60425	3.13613
ENSRNOT00000085033	Faim2	Faim2-201	chr7:141157963-141185710	-	protein_coding	-0.689385	0.620118	0.0032958	0.0798557	1.2019	1.89129	1.17266	2.96683	1.27951	2.24334	1.45808	2.96798
ENSRNOT00000027430	Capn15	Capn15-201	chr10:15319774-15346374	-	protein_coding	-0.689128	0.620229	0.0402858	0.228968	0.784961	1.47409	0.399306	2.45592	1.0427	1.34017	0.789672	1.65108
ENSRNOT00000016954	Cpt2	Cpt2-201	chr5:127505614-127523089	-	protein_coding	-0.688304	0.620583	0.00288938	0.0764103	3.34622	4.03452	9.20774	14.9182	9.25717	13.6863	9.04564	17.8248
ENSRNOT00000024224	Smpd1	Smpd1-201	chr1:170383682-170387524	+	protein_coding	-0.687967	0.620728	0.00232886	0.0702853	3.93529	4.62326	12.5246	25.0754	15.1014	22.4323	15.4412	23.5004
ENSRNOT00000016447	Txn1	Txn1-201	chr5:75049747-75057752	-	protein_coding	-0.687216	0.621051	0.0229828	0.177019	6.68506	7.37227	99.4164	128.123	108.57	197.635	98.0173	176.325
ENSRNOT00000011773	Actc1	Actc1-201	chr3:105507403-105512939	-	protein_coding	-0.685354	0.621853	0.0491089	0.253371	1.81806	2.50341	3.58835	4.59151	2.65377	5.19315	1.61502	4.26463
ENSRNOT00000024414	Gmcl1	Gmcl1-201	chr4:118495005-118534280	-	protein_coding	-0.684419	0.622256	9.75576e-05	0.0370883	2.58925	3.27366	5.27158	8.77123	4.88153	8.26848	4.90819	8.98747
ENSRNOT00000011994	Kcnd1	Kcnd1-201	chrX:15506724-15520712	-	protein_coding	-0.683804	0.622522	0.00151638	0.0609642	1.09986	1.78366	0.972811	2.31083	1.20811	2.76483	1.2603	2.27435
ENSRNOT00000078103	Gpr180	Gpr180-201	chr15:103344547-103369630	+	protein_coding	-0.683215	0.622776	0.00238089	0.0709369	3.05553	3.73875	6.55701	11.3734	8.04521	13.4763	7.40719	12.2824
ENSRNOT00000064276	Scarb1	Scarb1-203	chr12:36694960-36761455	+	protein_coding	-0.683186	0.622788	0.00495977	0.0936113	2.55239	3.23558	5.70797	9.24089	4.76671	7.9275	4.21817	8.14006
ENSRNOT00000091163	Trim37	Trim37-203	chr10:74436294-74537214	+	protein_coding	-0.683139	0.622809	0.000168598	0.0425574	4.93166	5.6148	29.0353	46.6752	30.4597	51.1606	29.0848	46.3188
ENSRNOT00000073846	LOC689574	LOC689574-201	chr4:62780596-62790422	+	protein_coding	-0.679634	0.624323	0.00363036	0.0829192	3.52864	4.20827	9.84646	15.7551	10.8738	20.196	10.9343	16.7846
ENSRNOT00000020972	Ctbs	Ctbs-201	chr2:252305874-252320387	+	protein_coding	-0.679619	0.62433	0.000106661	0.0373943	4.08245	4.76207	15.2128	26.1862	15.7398	25.6877	16.9149	26.5372
ENSRNOT00000003145	Fam122b	Fam122b-201	chrX:157854325-157877230	+	protein_coding	-0.679488	0.624387	0.0195448	0.165697	0.621053	1.30054	0.352447	1.20155	0.578737	2.03639	0.703872	1.23574
ENSRNOT00000031842	Ppm1g	Ppm1g-201	chr6:26517840-26537290	+	protein_coding	-0.67896	0.624616	0.00543345	0.0971281	5.5408	6.21976	43.3868	62.2841	47.677	79.9914	45.6946	79.7742
ENSRNOT00000003010	Tmem165	Tmem165-201	chr14:34503038-34528262	-	protein_coding	-0.678822	0.624675	0.0011917	0.0600048	4.49133	5.17016	21.1789	36.7544	23.7011	33.407	19.7692	34.9337
ENSRNOT00000018340	Add1	Add1-202	chr14:81369146-81399353	-	protein_coding	-0.677289	0.625339	0.00633394	0.102484	2.23647	2.91376	3.3546	5.46648	4.10174	7.0114	3.71046	7.26052
ENSRNOT00000004673	Acsf2	Acsf2-201	chr10:82284720-82326771	-	protein_coding	-0.677137	0.625405	0.00696858	0.107424	2.84226	3.5194	5.6871	9.94389	7.5521	10.8907	5.44927	10.5866
ENSRNOT00000040422	Slc39a4	Slc39a4-201	chr7:117675720-117680004	-	protein_coding	-0.676915	0.625501	0.0287201	0.195402	1.16199	1.83891	0.921475	2.08065	1.60202	3.42968	1.24098	2.35493
ENSRNOT00000027196	Borcs7	Borcs7-201	chr1:266451021-266464903	+	protein_coding	-0.676125	0.625844	0.0161993	0.151256	3.50437	4.18049	9.47439	13.6821	10.1855	19.3484	11.4731	18.9544
ENSRNOT00000064374	Rnf103	Rnf103-201	chr4:99398494-99415192	+	protein_coding	-0.673726	0.626885	0.00134202	0.0600143	3.61778	4.2915	12.4475	17.1989	10.7266	19.1882	10.7318	19.4395
ENSRNOT00000015448	Cmbl	Cmbl-201	chr2:84645084-84666835	+	protein_coding	-0.672952	0.627222	0.00250649	0.0722388	3.28415	3.9571	8.35954	14.7477	10.0841	13.9298	7.91094	14.9347
ENSRNOT00000028401	Hspb6	Hspb6-201	chr1:89008117-89010256	+	protein_coding	-0.670953	0.628092	0.0218937	0.172699	4.42312	5.09407	25.4622	38.418	18.3714	31.4704	18.2613	30.1329
ENSRNOT00000082893	H2afv	H2afv-201	chr14:86687782-86706626	-	protein_coding	-0.670872	0.628127	0.0132204	0.14036	5.51441	6.18528	39.1026	60.2184	49.0443	79.2397	46.5861	77.4502
ENSRNOT00000021671	Parva	Parva-201	chr1:177249226-177408205	+	protein_coding	-0.670631	0.628232	0.0115762	0.132929	4.01745	4.68808	14.3552	21.5643	17.7599	28.1988	13.7446	24.9999
ENSRNOT00000065814	Msl3	Msl3-201	chrX:27015884-27033555	+	protein_coding	-0.669954	0.628527	0.0084558	0.11593	3.3369	4.00686	7.82993	13.184	9.667	15.3392	9.95282	16.9277
ENSRNOT00000019563	Abhd13	Abhd13-001	chr16:85315275-85330092	-	protein_coding	-0.669572	0.628693	0.000745308	0.0526871	1.74417	2.41374	2.59249	4.59041	2.09069	4.21714	2.38603	4.18739
ENSRNOT00000029250	Arsk	Arsk-201	chr2:2834355-2891253	-	protein_coding	-0.669454	0.628745	0.00180152	0.0639176	3.19336	3.86281	8.94037	14.4254	7.38656	13.7877	8.18131	12.5
ENSRNOT00000092824	Ppfia1	Ppfia1-004	chr1:217644270-217677997	-	protein_coding	-0.667725	0.629498	0.0145216	0.144735	0.859708	1.52743	1.14038	1.86714	0.898763	1.9794	0.47039	1.80434
ENSRNOT00000020325	Aldh7a1	Aldh7a1-201	chr18:51619007-51651267	-	protein_coding	-0.666795	0.629905	0.00641821	0.10313	5.75589	6.42268	47.8563	76.4975	60.1646	94.1031	51.8035	84.6597
ENSRNOT00000089319	Lrrc75b	Lrrc75b-001	chr20:14050465-14060264	+	protein_coding	-0.66643	0.630064	0.0208579	0.169036	2.43916	3.10559	3.31893	6.96415	5.27086	7.52046	4.88943	8.3977
ENSRNOT00000002425	Senp2	Senp2-201	chr11:82630436-82664554	-	protein_coding	-0.665682	0.63039	0.00170059	0.0628078	4.20002	4.86571	19.1684	30.5467	16.2723	27.1319	16.8228	26.9265
ENSRNOT00000039341	AABR07073181.1	AABR07073181.1-201	chr5:155812105-155885829	+	protein_coding	-0.664742	0.630801	0.00109058	0.0594196	3.21753	3.88228	8.15181	15.3213	8.59423	12.6928	8.16655	13.3482
ENSRNOT00000047347	LOC102553613	LOC102553613-201	chr11:39435291-39448503	-	protein_coding	-0.664441	0.630933	0.0483814	0.251603	0.397239	1.06168	0	0.907585	0.725959	1.16262	0.323465	1.20459
ENSRNOT00000016260	Dennd4a	Dennd4a-201	chr8:70317586-70406751	+	protein_coding	-0.66439	0.630955	0.0273825	0.190876	2.64051	3.3049	6.74246	10.6362	4.61995	8.09311	4.5719	8.12208
ENSRNOT00000013230	Slco1c1	Slco1c1-201	chr4:175729726-175776808	+	protein_coding	-0.664053	0.631103	0.00367833	0.0832082	1.72278	2.38683	2.56815	3.98845	2.29973	4.90102	2.05424	3.85993
ENSRNOT00000024111	Lpcat1	Lpcat1-201	chr1:32379432-32429917	-	protein_coding	-0.663604	0.631299	0.0106551	0.127389	3.47374	4.13735	8.20697	16.9188	10.8039	15.4748	11.6172	17.4615
ENSRNOT00000004702	Hcfc1r1	Hcfc1r1-201	chr10:12994683-12995457	+	protein_coding	-0.66325	0.631454	0.0013753	0.0600369	6.96298	7.62623	120.729	178.58	120.522	213.931	130.265	198.809
ENSRNOT00000089743	Fmr1	Fmr1-202	chrX:154684938-154722220	-	protein_coding	-0.662208	0.63191	0.00767004	0.110408	3.98616	4.64837	15.337	20.2603	15.4731	27.3342	13.7881	25.1827
ENSRNOT00000018592	Folh1	Folh1-201	chr1:150323768-150395415	-	protein_coding	-0.66121	0.632348	0.0127224	0.138441	1.98383	2.64504	2.80506	6.54062	2.71246	4.66788	3.38082	4.72642
ENSRNOT00000021958	Ermp1	Ermp1-201	chr1:247787582-247821728	-	protein_coding	-0.660215	0.632784	0.00104975	0.0593934	5.03595	5.69616	31.6761	49.0834	34.2706	54.6318	29.6389	49.0187
ENSRNOT00000027965	Rhbdf1	Rhbdf1-201	chr10:15672382-15685284	+	protein_coding	-0.660007	0.632875	0.00474575	0.0920688	3.56823	4.22824	11.8327	20.2141	10.095	15.7472	10.7217	17.5316
ENSRNOT00000056272	Emilin2	Emilin2-201	chr9:119594629-119653255	-	protein_coding	-0.65965	0.633032	0.00453122	0.0901955	1.67863	2.33828	2.39352	3.87939	2.51802	4.21966	1.74791	4.0777
ENSRNOT00000068085	Cystm1	Cystm1-202	chr18:29191731-29221972	+	protein_coding	-0.659424	0.633131	0.0202544	0.16743	4.30977	4.9692	19.5201	36.8856	20.6832	25.4122	16.5311	29.7152
ENSRNOT00000038452	Pdpr	Pdpr-201	chr19:43109427-43149210	-	protein_coding	-0.659348	0.633164	1.50117e-05	0.0203275	2.90307	3.56242	6.58109	10.8873	6.29192	11.0383	6.57113	10.5222
ENSRNOT00000030540	Insc	Insc-201	chr1:184299250-184407480	+	protein_coding	-0.659157	0.633248	0.0375681	0.221533	0.472644	1.1318	0.706318	1.44345	0.376504	1.36187	0.137634	0.8233
ENSRNOT00000077402	Fgf13	Fgf13-202	chrX:142054963-142131545	-	protein_coding	-0.658043	0.633738	0.0217585	0.1725	0.63067	1.28871	0.629304	1.15327	0.600526	2.08976	0.423269	1.1918
ENSRNOT00000042965	Rtn4	Rtn4-204	chr14:114152472-114173643	+	protein_coding	-0.657876	0.633811	0.035109	0.215038	4.26984	4.92771	17.7802	33.7454	14.7746	25.7776	23.2318	29.3039
ENSRNOT00000066197	Dmxl2	Dmxl2-201	chr8:58932580-59077690	-	protein_coding	-0.657678	0.633898	0.00247136	0.0719014	1.64122	2.2989	2.38285	4.43311	2.0908	3.60386	1.9028	3.76369
ENSRNOT00000022882	Cerk	Cerk-201	chr7:127015162-127058056	-	protein_coding	-0.657434	0.634005	0.00404831	0.0865284	5.37458	6.03202	45.0769	71.7099	37.2721	59.977	39.4917	62.1968
ENSRNOT00000029819	Irak2	Irak2-201	chr4:145594575-145651053	+	protein_coding	-0.657333	0.634049	0.0307539	0.201048	1.79427	2.4516	3.44855	5.12391	2.20709	4.13075	1.92452	4.20962
ENSRNOT00000065978	Dhtkd1	Dhtkd1-001	chr17:76306585-76358058	+	protein_coding	-0.656864	0.634255	0.0013236	0.0600143	1.88181	2.53868	2.56576	5.36432	2.92197	4.68896	2.57922	4.41836
ENSRNOT00000064886	Abca7	Abca7-001	chr7:12742433-12762341	-	protein_coding	-0.654383	0.635347	0.0294029	0.197339	1.58104	2.23543	2.29614	4.90703	1.72932	2.83265	1.97689	3.61234
ENSRNOT00000036460	Pon2	Pon2-201	chr4:30344709-30380119	-	protein_coding	-0.6532	0.635868	0.00104688	0.0593934	5.4132	6.0664	43.3275	64.6619	38.2839	62.9657	43.4347	70.6553
ENSRNOT00000013499	Tmem144	Tmem144-201	chr2:178585592-178612470	-	protein_coding	-0.652795	0.636047	0.0470772	0.248076	1.40359	2.05639	1.67091	2.26662	1.43139	2.99226	1.85138	4.51802
ENSRNOT00000092913	Ssx2ip	Ssx2ip-006	chr2:252263386-252275159	+	protein_coding	-0.652551	0.636155	0.0380361	0.222578	0.470825	1.12338	0.587949	1.44824	0.300833	1.52164	0.288664	0.674838
ENSRNOT00000078979	Dhcr7	Dhcr7-202	chr1:217019051-217034904	+	protein_coding	-0.650943	0.636864	0.00428307	0.0878206	2.11295	2.76389	3.26915	6.44378	3.84601	5.52484	2.9125	5.45175
ENSRNOT00000077938	Ercc8	Ercc8-202	chr2:39434657-39471622	+	protein_coding	-0.648871	0.637779	0.00691804	0.107178	0.847377	1.49625	0.668521	1.41594	0.81552	2.01891	0.922758	2.07829
ENSRNOT00000025669	Mt3	Mt3-201	chr19:11324698-11326139	-	protein_coding	-0.646689	0.638745	0.042976	0.236661	7.37757	8.02426	207.25	308.303	162.752	244.379	133.847	231.492
ENSRNOT00000039115	Dpy19l3	Dpy19l3-201	chr1:92002927-92069160	-	protein_coding	-0.644274	0.639815	0.0180252	0.158894	3.91617	4.56044	16.471	27.1192	12.8789	21.2318	13.1898	20.014
ENSRNOT00000022377	Tmem167a	Tmem167a-201	chr2:18937458-18943561	+	protein_coding	-0.643095	0.640338	0.0310968	0.201999	3.31649	3.95959	7.65828	12.4313	10.2002	13.3914	9.19619	18.4825
ENSRNOT00000083450	LOC100910996	LOC100910996-201	chr7:25737979-25743537	-	protein_coding	-0.642602	0.640556	0.013821	0.142679	1.43784	2.08044	1.52341	3.66862	1.41634	3.10142	2.26103	2.95098
ENSRNOT00000020926	Ptgds	Ptgds-201	chr3:2686123-2689084	-	protein_coding	-0.642285	0.640697	0.0069891	0.107463	0.360669	1.00295	0.132436	1.13268	0.267335	1.0398	0.475065	0.850313
ENSRNOT00000064513	Ncald	Ncald-201	chr7:76199306-76294663	-	protein_coding	-0.642174	0.640747	0.00747709	0.109544	4.62383	5.266	23.7778	37.4524	20.0931	37.0251	27.6767	37.9654
ENSRNOT00000021921	Slc12a2	Slc12a2-201	chr18:52917124-52985261	+	protein_coding	-0.640946	0.641292	0.00119886	0.0600048	3.85549	4.49643	13.951	22.0984	12.2209	20.3235	14.3434	22.3476
ENSRNOT00000080939	Chpt1	Chpt1-201	chr7:29043916-29070928	-	protein_coding	-0.63888	0.642211	0.00369678	0.0833052	4.18049	4.81937	18.025	23.6792	17.0315	28.7197	16.3783	29.6868
ENSRNOT00000010947	Dnm2	Dnm2-201	chr8:22458933-22540032	+	protein_coding	-0.637788	0.642698	0.00605845	0.100655	4.61166	5.24945	20.2397	34.2337	25.0205	37.0229	25.4412	40.0885
ENSRNOT00000081450	Tln2	Tln2-205	chr8:73014137-73194837	-	protein_coding	-0.637416	0.642863	0.0237562	0.179024	1.73458	2.372	2.00055	3.64424	3.04179	5.01571	2.03884	3.96507
ENSRNOT00000088549	Itgav	Itgav-202	chr3:71114100-71202411	+	protein_coding	-0.633631	0.644552	0.00426653	0.0877739	4.58924	5.22287	25.6045	35.3231	23.84	38.6864	20.1051	35.1322
ENSRNOT00000073923	Ptges3l	Ptges3l-201	chr10:89331701-89338739	-	protein_coding	-0.629351	0.646467	0.0167396	0.153482	2.29136	2.92071	3.66515	6.31899	4.98695	7.09348	3.19982	6.32951
ENSRNOT00000019323	Tomm22	Tomm22-001	chr7:120901934-120903684	+	protein_coding	-0.628638	0.646787	0.00184499	0.0639176	4.56009	5.18872	21.2799	32.0153	22.6448	37.555	23.9183	37.1145
ENSRNOT00000024840	Nt5dc2	Nt5dc2-201	chr16:7212488-7220540	+	protein_coding	-0.627914	0.647111	0.03523	0.215447	4.61948	5.24739	19.1707	31.1771	28.4569	41.8087	23.9974	38.7912
ENSRNOT00000080041	Bnip3	Bnip3-202	chr1:211251501-211265161	-	protein_coding	-0.627856	0.647137	0.0487097	0.252404	3.06748	3.69534	9.32094	13.3324	7.20316	9.49803	5.95847	13.4476
ENSRNOT00000004176	Rogdi	Rogdi-201	chr10:10761477-10766095	+	protein_coding	-0.627254	0.647407	0.00484462	0.0927563	4.26279	4.89005	16.7225	25.3208	18.7038	31.9676	19.2586	29.0445
ENSRNOT00000034334	Lrrc58	Lrrc58-201	chr11:65747036-65759581	-	protein_coding	-0.627089	0.647481	0.0042622	0.0877739	5.53868	6.16577	51.0197	77.5624	43.2769	69.7536	42.6094	65.5703
ENSRNOT00000056932	RGD1560398	RGD1560398-201	chr12:47551935-47555589	+	protein_coding	-0.62493	0.648451	0.0205377	0.167776	3.32144	3.94637	8.09174	17.6483	8.93562	13.9273	10.0591	12.1616
ENSRNOT00000043559	Hsd17b10	Hsd17b10-201	chrX:21696772-21699241	+	protein_coding	-0.623156	0.649249	0.00537529	0.0964595	4.56539	5.18855	21.0932	31.3159	25.1153	37.5617	22.0041	37.9182
ENSRNOT00000065093	Cnn2	Cnn2-001	chr7:12782491-12787750	+	protein_coding	-0.62083	0.650297	0.000291111	0.0460238	6.76036	7.38119	114.411	160.382	102.787	169.988	105.372	166.904
ENSRNOT00000026641	Fam173a	Fam173a-201	chr10:15159803-15161938	-	protein_coding	-0.619978	0.650681	0.0279217	0.193114	4.27039	4.89037	17.2316	34.7412	16.2723	25.3087	21.823	26.7445
ENSRNOT00000079584	Ppa1	Ppa1-203	chr20:31265483-31303028	+	protein_coding	-0.619175	0.651043	0.0140761	0.143078	0.664708	1.28388	0.61367	1.16775	0.488934	1.95745	0.658063	1.25183
ENSRNOT00000035846	Rbm46	Rbm46-201	chr2:181831244-181874223	-	protein_coding	-0.619062	0.651094	0.00256563	0.0730439	2.18209	2.80115	3.34972	6.45097	3.28827	6.0091	4.01051	5.48364
ENSRNOT00000020339	Abca2	Abca2-201	chr3:2648885-2668809	+	protein_coding	-0.619014	0.651116	0.0435347	0.238255	3.7262	4.34521	14.323	24.5271	10.1664	16.6674	12.5467	17.6184
ENSRNOT00000004006	Stim2	Stim2-201	chr14:59198401-59323947	-	protein_coding	-0.618751	0.651235	0.00701234	0.107637	3.71486	4.33361	10.7111	17.4291	12.0752	19.2591	13.7846	20.9541
ENSRNOT00000082722	Tmub2	Tmub2-202	chr10:90230441-90234128	+	protein_coding	-0.617012	0.65202	0.0301417	0.199043	3.07376	3.69077	7.86249	9.77854	7.54531	15.4227	6.88129	11.1645
ENSRNOT00000016034	S100a3	S100a3-201	chr2:189993262-189996029	+	protein_coding	-0.616642	0.652187	0.0235912	0.17868	2.68213	3.29877	5.92823	8.5288	4.22779	8.03827	6.29903	10.0653
ENSRNOT00000021756	Mblac2	Mblac2-201	chr2:9578345-9623513	+	protein_coding	-0.616338	0.652325	0.00283837	0.0756914	1.70846	2.3248	2.47355	3.99228	1.91868	3.74216	2.44295	4.31159
ENSRNOT00000078285	Kpna1	Kpna1-201	chr11:67652577-67703025	-	protein_coding	-0.616279	0.652351	0.00238555	0.0709595	3.64671	4.26299	11.0219	16.5186	11.2653	18.1348	12.3246	20.1124
ENSRNOT00000066874	LOC100909732	LOC100909732-201	chrX:158350347-158376783	+	protein_coding	-0.616233	0.652372	0.0168065	0.153593	0.541802	1.15804	0.317268	0.870762	0.435722	1.46876	0.631366	1.40609
ENSRNOT00000023125	LOC306766	LOC306766-201	chr17:10586043-10598629	+	protein_coding	-0.616054	0.652453	1.54292e-06	0.00956148	5.66133	6.27738	50.1702	76.5758	48.6739	76.2744	49.9971	76.854
ENSRNOT00000040461	Coq10b	Coq10b-201	chr9:61655963-61675873	+	protein_coding	-0.615837	0.652551	0.00752338	0.109958	3.51565	4.13148	11.6557	17.7353	10.8333	14.9483	8.98966	17.0188
ENSRNOT00000087718	Sec63	Sec63-202	chr20:47494424-47559979	+	protein_coding	-0.615557	0.652678	0.000691186	0.0511946	6.19779	6.81335	68.3966	108.093	75.0236	119.588	73.9681	107.134
ENSRNOT00000025495	Cystm1	Cystm1-201	chr18:29191731-29232978	+	protein_coding	-0.614967	0.652945	0.0164708	0.152174	5.14258	5.75755	36.6333	55.9854	29.0374	57.9336	37.9922	46.1473
ENSRNOT00000075003	Tmem159	Tmem159-201	chr1:189870622-189889484	+	protein_coding	-0.61424	0.653274	0.0200159	0.167121	2.00141	2.61565	3.72603	5.66294	2.58347	4.26565	2.79013	5.56222
ENSRNOT00000079700	Abca3	Abca3-202	chr10:13736313-13779963	+	protein_coding	-0.614089	0.653342	0.0258001	0.185766	4.25913	4.87322	19.0488	34.3905	15.5274	24.5939	20.1878	26.7927
ENSRNOT00000027927	Fibp	Fibp-201	chr1:220840118-220844405	+	protein_coding	-0.612534	0.654047	0.000345689	0.0474844	4.20393	4.81647	17.1695	26.6132	18.3353	28.7924	16.817	26.1944
ENSRNOT00000006406	Immp1l	Immp1l-201	chr3:95959703-96024836	+	protein_coding	-0.612292	0.654157	0.00741858	0.109544	1.81564	2.42793	2.79861	4.35921	1.9732	4.42158	2.86219	4.36303
ENSRNOT00000013727	Vhl	Vhl-201	chr4:145580799-145587845	+	protein_coding	-0.611176	0.654663	0.00611134	0.101066	4.02244	4.63361	16.7307	26.5282	13.5925	23.4656	15.5869	21.7109
ENSRNOT00000014002	Ipo7	Ipo7-201	chr1:174655939-174696173	+	protein_coding	-0.610806	0.654831	0.00545742	0.0972492	5.21249	5.8233	32.9864	49.5458	39.7164	59.6844	35.8361	58.1833
ENSRNOT00000022908	Mtfr1l	Mtfr1l-201	chr5:152736585-152746588	-	protein_coding	-0.609821	0.655278	0.000157806	0.0425233	4.48724	5.09707	21.2632	31.8844	21.5909	32.574	21.4318	35.3174
ENSRNOT00000016445	Hddc3	Hddc3-201	chr1:142136452-142138737	+	protein_coding	-0.608764	0.655758	0.00482635	0.0926929	3.663	4.27177	11.0102	15.9992	11.8846	20.5918	12.1341	18.6369
ENSRNOT00000021888	Rgp1	Rgp1-201	chr5:59080765-59084510	+	protein_coding	-0.608034	0.65609	0.0317003	0.204136	2.44452	3.05256	3.38263	6.38556	4.81871	7.27784	5.32505	8.3419
ENSRNOT00000049499	Slc30a10	Slc30a10-201	chr13:103396314-103410363	+	protein_coding	-0.60686	0.656624	0.027217	0.190366	1.0018	1.60866	1.08532	2.83128	1.09314	1.62044	0.83969	1.82519
ENSRNOT00000016167	Npc1	Npc1-001	chr18:3616878-3662683	-	protein_coding	-0.606531	0.656774	0.0076257	0.110241	4.48004	5.08658	22.0968	37.923	19.3489	31.7974	22.6477	29.7319
ENSRNOT00000001816	Aldh2	Aldh2-201	chr12:40466495-40498752	+	protein_coding	-0.606352	0.656856	0.0011144	0.0595887	4.87661	5.48296	27.2858	40.4834	29.4971	47.5095	28.3892	43.4532
ENSRNOT00000005381	Sgca	Sgca-201	chr10:82770905-82785142	-	protein_coding	-0.605547	0.657222	0.0216321	0.171845	1.69476	2.3003	2.80883	3.93757	1.72646	4.4767	2.26683	3.41926
ENSRNOT00000077060	Mxd4	Mxd4-001	chr14:81819469-81833456	+	protein_coding	-0.603983	0.657935	0.0213021	0.171026	4.09367	4.69766	13.9819	24.5277	14.5169	25.0199	20.4085	25.3082
ENSRNOT00000073927	Caprin2	Caprin2-202	chr4:183305813-183374195	-	protein_coding	-0.603302	0.658246	0.000303499	0.0460238	2.15728	2.76058	3.5679	5.90614	3.65915	5.76575	3.17053	5.66037
ENSRNOT00000064251	Msrb3	Msrb3-201	chr7:62850515-62972084	-	protein_coding	-0.603244	0.658272	0.0338785	0.211105	2.91872	3.52196	8.07278	10.8678	7.02994	11.0081	4.93487	9.63657
ENSRNOT00000083643	Magt1	Magt1-001	chrX:77020431-77061604	-	protein_coding	-0.603098	0.658339	0.00549686	0.0976395	4.33116	4.93426	22.0763	29.7616	18.3676	31.1095	17.2468	27.9361
ENSRNOT00000006961	Itgav	Itgav-201	chr3:71114100-71202411	+	protein_coding	-0.603061	0.658356	0.00136947	0.0600369	3.60304	4.2061	11.7447	16.3873	11.3183	19.0021	10.4286	17.0792
ENSRNOT00000079917	Prex2	Prex2-202	chr5:7628238-7941822	-	protein_coding	-0.602962	0.658401	0.000100855	0.0370883	1.61884	2.22181	2.0409	3.78144	1.97243	3.67731	2.20513	3.53874
ENSRNOT00000082453	Mdfic	Mdfic-201	chr4:42202838-42282496	+	protein_coding	-0.602648	0.658544	0.00144981	0.0605694	3.22871	3.83136	8.13347	12.1701	8.11855	14.4557	8.89133	13.1704
ENSRNOT00000050384	AABR07007853.1	AABR07007853.1-201	chr2:31378743-31379225	+	protein_coding	-0.600656	0.659454	0.0104739	0.126898	0.969176	1.56983	1.06591	1.57983	0.74046	2.17493	1.08679	2.1943
ENSRNOT00000007100	Ywhae	Ywhae-201	chr10:63884338-63921709	+	protein_coding	-0.599808	0.659842	0.00763693	0.110317	9.10376	9.70357	498.448	733.288	555.099	869.574	598.617	905.828
ENSRNOT00000001588	Fam222a	Fam222a-201	chr12:47748165-47793534	-	protein_coding	-0.599572	0.65995	0.00675162	0.105779	1.37494	1.97451	1.63585	3.34941	1.80362	2.49992	1.36077	2.98723
ENSRNOT00000045749	RGD1562136	RGD1562136-001	chr9:111327402-111347430	+	protein_coding	-0.598562	0.660412	0.000466798	0.0475848	4.35528	4.95384	19.369	27.8002	20.0414	31.0976	19.0064	31.2032
ENSRNOT00000048851	Ppp1cc	Ppp1cc-201	chr12:39864302-39882030	-	protein_coding	-0.598558	0.660414	0.0405625	0.229542	2.27063	2.86919	4.4957	6.76985	3.63024	7.6945	3.41524	4.77398
ENSRNOT00000092748	Ppfia1	Ppfia1-002	chr1:217644486-217721376	-	protein_coding	-0.598376	0.660497	0.00825207	0.114343	3.82577	4.42415	13.8229	21.3728	14.9089	19.7183	11.0904	20.3466
ENSRNOT00000017948	Mrgprf	Mrgprf-201	chr1:218466289-218476224	+	protein_coding	-0.597633	0.660837	0.0197106	0.165949	0.998143	1.59578	0.914507	1.89734	1.27197	2.58172	0.832121	1.66096
ENSRNOT00000083983	Slc44a1	Slc44a1-202	chr5:70245843-70374401	+	protein_coding	-0.597597	0.660854	0.00219558	0.0686018	4.83098	5.42858	28.391	42.5527	29.5805	39.9874	24.6538	43.7538
ENSRNOT00000088182	Gdpd1	Gdpd1-202	chr10:74334975-74360937	-	protein_coding	-0.596046	0.661565	0.0012859	0.0600143	2.83267	3.42872	5.9486	9.25643	5.96399	9.32577	6.47145	10.7903
ENSRNOT00000088607	Layn	Layn-202	chr8:55447709-55467688	-	protein_coding	-0.595018	0.662036	0.000777538	0.0537369	3.28548	3.8805	8.58909	13.5364	9.36377	14.6492	8.32799	13.044
ENSRNOT00000031313	Cep63	Cep63-201	chr8:111064050-111107599	-	protein_coding	-0.594299	0.662366	0.0384149	0.223124	3.33631	3.93061	7.60098	15.7941	11.2794	15.4573	8.75575	11.8285
ENSRNOT00000012583	Ankrd49	Ankrd49-201	chr8:13299561-13304244	-	protein_coding	-0.594183	0.66242	0.00679258	0.106058	2.17744	2.77163	3.88349	6.56674	3.7161	5.64431	3.01898	5.33389
ENSRNOT00000022194	Serpinb9	Serpinb9-201	chr17:32650441-32661865	-	protein_coding	-0.593357	0.662799	0.000576062	0.0495261	2.3308	2.92416	3.82772	6.64954	3.92185	6.22915	4.35865	6.90784
ENSRNOT00000089777	Fam122b	Fam122b-202	chrX:157854272-157879928	+	protein_coding	-0.59321	0.662866	0.00779461	0.111127	0.614744	1.20795	0.356521	1.25493	0.510142	1.19932	0.75277	1.48582
ENSRNOT00000006542	Sec14l2	Sec14l2-201	chr14:84335597-84355528	-	protein_coding	-0.592772	0.663068	0.0133575	0.141093	2.85957	3.45234	6.16326	11.3587	5.80587	10.4986	6.84255	8.22909
ENSRNOT00000031498	Dcakd	Dcakd-201	chr10:91095601-91117889	-	protein_coding	-0.592421	0.663229	0.0214623	0.17143	5.81455	6.40697	66.2172	93.6303	53.4907	82.9167	47.6698	75.9472
ENSRNOT00000021152	Mreg	Mreg-201	chr9:79491754-79545024	-	protein_coding	-0.59211	0.663372	0.0136102	0.141899	0.56071	1.15282	0.288139	1.22664	0.597994	1.50753	0.558956	0.968811
ENSRNOT00000079606	LOC100910478	LOC100910478-202	chr3:112370057-112371664	-	protein_coding	-0.592099	0.663377	0.00609535	0.10093	2.7022	3.2943	6.16627	9.5505	5.21662	7.69732	5.18709	9.28949
ENSRNOT00000003633	Abat	Abat-201	chr10:7093405-7200499	-	protein_coding	-0.592017	0.663415	0.0398697	0.227985	3.43983	4.03185	10.0879	20.2036	10.0232	14.364	9.4549	12.434
ENSRNOT00000067846	Ppp3r1	Ppp3r1-001	chr14:100322568-100360879	+	protein_coding	-0.590904	0.663927	0.0050405	0.094473	5.10949	5.70039	31.9319	44.728	35.9562	55.0017	32.8085	53.9017
ENSRNOT00000013730	Pofut1	Pofut1-201	chr3:148722955-148747208	+	protein_coding	-0.590743	0.664001	0.0338159	0.210923	3.54108	4.13183	8.92066	13.5296	11.4619	19.5557	11.7582	17.0395
ENSRNOT00000005630	Chst7	Chst7-201	chrX:2623024-2657155	-	protein_coding	-0.589623	0.664517	0.0127908	0.138639	1.45261	2.04224	1.70281	2.88353	1.36414	3.09527	2.20887	3.39355
ENSRNOT00000090493	Tmem189	Tmem189-202	chr3:164376643-164388492	-	protein_coding	-0.588851	0.664872	0.0282092	0.194258	5.66095	6.2498	53.6464	91.0368	48.7161	76.2662	46.6748	60.9701
ENSRNOT00000028627	Kdelr1	Kdelr1-201	chr1:101859346-101870232	+	protein_coding	-0.588562	0.665005	0.00724696	0.108652	5.26163	5.8502	35.9749	49.5196	35.4167	59.4062	40.9297	61.909
ENSRNOT00000083580	Gal3st1	Gal3st1-202	chr14:84237520-84247369	+	protein_coding	-0.588264	0.665143	0.0122294	0.135898	0	0.588264	0	0.748861	0	0.265791	0	0.535105
ENSRNOT00000012534	Abcg4	Abcg4-201	chr8:48606403-48619592	-	protein_coding	-0.587607	0.665446	0.0086126	0.117156	1.68584	2.27345	1.78758	3.64846	2.45615	4.29113	2.45656	3.59483
ENSRNOT00000020707	Gng10	Gng10-201	chr5:76182121-76189013	+	protein_coding	-0.587586	0.665456	0.0354459	0.215987	5.47828	6.06586	37.9744	52.6454	45.6738	74.3693	47.6997	73.3523
ENSRNOT00000001419	Cdk2ap1	Cdk2ap1-201	chr12:37668369-37677063	+	protein_coding	-0.587523	0.665484	0.000740106	0.0526871	7.17389	7.76142	135.038	202.781	148.35	220.656	147.186	225.16
ENSRNOT00000030745	C2cd2l	C2cd2l-201	chr8:48641801-48652064	-	protein_coding	-0.586815	0.665811	0.00198627	0.0651264	3.82054	4.40736	11.7572	19.353	13.616	20.368	14.1255	20.9709
ENSRNOT00000039133	Myrf	Myrf-201	chr1:226260558-226292480	-	protein_coding	-0.58677	0.665832	0.00717622	0.108341	1.52697	2.11374	1.7027	3.6354	1.76262	2.84111	2.20529	3.55355
ENSRNOT00000076725	Phka1	Phka1-003	chrX:72378867-72515320	-	protein_coding	-0.586395	0.666005	0.0429398	0.236546	0.182079	0.768473	0	0.87828	0	0.537127	0.460271	0.712105
ENSRNOT00000087588	Sgms1	Sgms1-204	chr1:250691370-250727218	-	protein_coding	-0.586394	0.666006	0.00326029	0.0794391	1.44313	2.02953	1.86071	3.16791	1.3955	3.03958	1.93365	3.04195
